# Supplementary material for: RNA-Seq based transcriptome of whole blood from immunocompetent pigs (Sus scrofa) experimentally infected with Mycoplasma suis strain Illinois
Source: Vet Res. 2018 Jun 18;49:49. doi: 10.1186/s13567-018-0546-6 (PMC6006945; doi:10.1186/s13567-018-0546-6)
Supplement: Supplementary file 1 — Additional file 1. Results of Mycoplasma suis microbead immunoassay (MIA). Median Fluorescence Intensity (MFI) of Mycoplasma suis-infected and sham-inoculated pigs as detected in serum samples collected along the experiment. Serum antibodies were measured using recombinant GrpE (rGrpE) protein in a MIA [30]. Sham-inoculated group (control group): pig #1, pig #2 and pig #3. M. suis-inoculated group (infected group): pig #5, pig #6, pig #7. Day 0 corresponds to inoculation day. MFI cut-off was 74.07. It is important to note that a high cut-off may have been encountered due to the low number of animals to determine a cut-off, which increases the standard deviation. MFI values in bold correspond to positive results based on cut-off values for each group. ND: not done. [file 13567_2018_546_MOESM1_ESM.xlsx]

## Sheet: Plan1
	Days	0	14	20	23	27	30	34	37
Control group	pig #1	42	35875	ND	ND	58.25	ND	25.5	ND		cut-off value: 74.07
	pig #2	46.5	41375	ND	ND	35	ND	46.5	ND
	pig #3	50.5	38375	ND	ND	47.5	ND	38.5	ND
Infected group	pig #5	20.5	26875	59.25	54	49	68125	75	104.5
	pig #6	23	79875	54.25	59.25	129.75	341375	939	725
	pig #7	25.75	44875	40.25	49.5	40.5	50125	49.5	89.75
Results are expressed in MFI (median intensity fluorescence)
MFI values in bold: positive results (above specified cut-off value)
ND: not done
