# Supplementary material for: RNA-Seq based transcriptome of whole blood from immunocompetent pigs (Sus scrofa) experimentally infected with Mycoplasma suis strain Illinois
Source: Vet Res. 2018 Jun 18;49:49. doi: 10.1186/s13567-018-0546-6 (PMC6006945; doi:10.1186/s13567-018-0546-6)
Supplement: Supplementary file 2 — Additional file 2. Results of RNA-Seq analyses. List of differentially expressed (DE) genes identified in whole blood of Mycoplasma suis-infected pigs (when compared to sham-infected group) separated by all three methods of RNA-Seq analyses (DESeq2, edgeR, Cufflinks). First tab describes all DE genes (p-value ≤ 0.1) that were detected in all three methods, in two methods, followed by each individual method. The following tabs report the statistics of each evaluated gene for each method. Highlighted in grey are statistically significant DE genes (dark grey: p-value ≤ 0.05; light grey p-value ≤ 0.1). [file 13567_2018_546_MOESM2_ESM.xlsx]

## Sheet: All DE genes (p <0.1)
List of DE genes with p-value ≤ 0.1
Pairwise method	Gene_ID	description	regulation	fold change DESeq2	fold change edgeR	fold change Cufflinks
common in all 3	ENSSSCG00000004158	interleukin 22 receptor, alpha 2	down	0.0554766	0.0273065	0.0198416
common in all 3	ENSSSCG00000007007	indoleamine 2,3-dioxygenase 1	down	0.0968695	0.0603931	0.054443
common in all 3	ENSSSCG00000010445	ankyrin repeat domain 22	down	0.112696	0.076179	0.0823499
common in all 3	ENSSSCG00000013181	Sus scrofa serpin peptidase inhibitor, clade G (C1 inhibitor), member 1 (SERPING1), mRNA.	down	0.14684	0.10257	0.107985
common in all 3	ENSSSCG00000008977	chemokine (C-X-C motif) ligand 10	down	0.131789	0.0774184	0.088514
common in all 3	ENSSSCG00000005211	Sus scrofa CD274 molecule (CD274), mRNA.	down	0.203009	0.154703	0.174737
common in all 3	ENSSSCG00000006923	Sus scrofa guanylate binding protein 2, interferon-inducible (GBP2), mRNA.	down	0.21434	0.168422	0.167913
common in all 3	ENSSSCG00000013556	egf-like module containing, mucin-like, hormone receptor-like 1	down	0.198793	0.137912	0.157154
common in all 3	ENSSSCG00000028875	hepatitis A virus cellular receptor 2	down	0.200503	0.139774	0.149836
common in all 3	ENSSSCG00000006924	Sus scrofa guanylate binding protein 1, interferon-inducible (GBP1), mRNA.	down	0.22087	0.164945	0.170868
common in all 3	ENSSSCG00000028711	caspase 1, apoptosis-related cysteine peptidase	down	0.285402	0.238891	0.245605
common in all 3	ENSSSCG00000001408	Sus scrofa allograft inflammatory factor 1 (AIF1), mRNA.	down	0.259915	0.199382	0.201827
common in all 3	ENSSSCG00000013146	family with sequence similarity 111, member A	down	0.292049	0.245181	0.239605
common in all 3	ENSSSCG00000014618	Uncharacterized protein	down	0.275729	0.220293	0.231001
common in all 3	ENSSSCG00000006589	Sus scrofa S100 calcium binding protein A12 (S100A12), mRNA.	down	0.29834	0.241007	0.246892
common in all 3	ENSSSCG00000021159	Sus scrofa synuclein, gamma (breast cancer-specific protein 1) (SNCG), mRNA.	up	3.32216	4.33775	4.48146
common in all 3	ENSSSCG00000009239	Uncharacterized protein	down	0.289748	0.219844	0.222354
common in all 3	ENSSSCG00000009051	interleukin 15	down	0.308085	0.241419	0.236005
common in all 3	ENSSSCG00000017307	myosin, light chain 4, alkali; atrial, embryonic	down	0.24633	0.0972641	NA
common in all 3	ENSSSCG00000030882	Leukocyte specific transcript 1; Uncharacterized protein	down	0.337408	0.235851	0.217668
common in at least 2	ENSSSCG00000023525	transmembrane protein 26	down	0.132625	0.038693
common in at least 2	ENSSSCG00000017721	Sus scrofa chemokine (C-C motif) ligand 8 (CCL8), mRNA.	down	0.142269	0.0589013
common in at least 2	ENSSSCG00000012066	potassium inwardly-rectifying channel, subfamily J, member 15	down	0.184587	0.102899
common in at least 2	ENSSSCG00000023178	basic leucine zipper transcription factor, ATF-like 2	down	0.167225	0.0464118
common in at least 2	ENSSSCG00000013116	uncharacterized protein; transcobalamin-2; cation transporter;transfer/carrier protein	down	0.176287	0.049359
common in at least 2	ENSSSCG00000009469	Uncharacterized protein	down	0.199556	0.0868164
common in at least 2	ENSSSCG00000008103	Uncharacterized protein	down	0.197044	0.0798293
common in at least 2	ENSSSCG00000022493	Uncharacterized protein	down	0.222918	0.108769
common in at least 2	ENSSSCG00000021713	cobalamin binding	down	0.268721	0.180414
common in at least 2	ENSSSCG00000005617	syntaxin binding protein 1	down	0.26973	0.15616
common in at least 2	ENSSSCG00000016449	GTPase, IMAP family member 2	down	0.313466	0.222084
common in at least 2	ENSSSCG00000003342	dishevelled segment polarity protein 1	up	3.54873	7.60718
common in at least 2	ENSSSCG00000022228	Uncharacterized protein	down	0.281049	0.132879
common in at least 2	ENSSSCG00000008956	Sus scrofa pro-platelet basic protein (chemokine (C-X-C motif) ligand 7) (PPBP), mRNA.	down	0.269242	0.0835558
common in at least 2	ENSSSCG00000004444	family with sequence similarity 26, member F	down	0.311907	0.201404
common in at least 2	ENSSSCG00000006862	vascular cell adhesion molecule 1	down	0.286428	0.120647
common in at least 2	ENSSSCG00000014997	Caspase 4	down	0.306542		0.270043
common in at least 2	ENSSSCG00000000601	protein tyrosine phosphatase, receptor type, O	down	0.318307		0.279783
common in at least 2	ENSSSCG00000012229	cytochrome b-245, beta polypeptide	down	0.330228		0.297919
common in at least 2	ENSSSCG00000004670	chromosome 15 open reading frame 48	down	0.332302		0.274708
common in at least 2	ENSSSCG00000000623	BCL2-like 14 (apoptosis facilitator) XM_003126468.2	down	0.302535		0.245705
common in at least 2	ENSSSCG00000006924	leucine aminopeptidase 3	down	0.342031		0.307213
common in at least 2	ENSSSCG00000027918	Uncharacterized protein	down	0.366011		0.297714
common in at least 2	ENSSSCG00000000654	C-type lectin-like 1	down	0.330628		0.295127
common in at least 2	ENSSSCG00000006995	N-acylsphingosine amidohydrolase (acid ceramidase) 1	down	0.329204		0.302872
common in at least 2	ENSSSCG00000001422	complement component 2	down	0.352033		0.315705
common in at least 2	ENSSSCG00000014899	prolylcarboxypeptidase (angiotensinase C)	down	0.320406		0.281596
common in at least 2	ENSSSCG00000024344	Sus scrofa chemokine (C-C motif) receptor 5 (CCR5), mRNA.	down	0.363622		0.333614
common in at least 2	ENSSSCG00000012118	Sus scrofa toll-like receptor 8 (TLR8), mRNA.	down	0.348885		0.320323
common in at least 2	ENSSSCG00000016957	Sus scrofa CD180 molecule (CD180), mRNA.	down	0.329006		0.259271
common in at least 2	ENSSSCG00000022732	hydrolase	down	0.333105		0.31192
common in at least 2	ENSSSCG00000001993	transglutaminase 1	down	0.334505		0.27356
common in at least 2	ENSSSCG00000008980	Sus scrofa scavenger receptor class B, member 2 (SCARB2), mRNA.	down	0.384862		0.353171
common in at least 2	ENSSSCG00000004497	proline-serine-threonine phosphatase interacting protein 2	down	0.365135		0.327875
common in at least 2	ENSSSCG00000027982	ISG15 ubiquitin-like modifier, interferon induced	up		4.30503	4.71923
DESeq2 only	ENSSSCG00000024270	Chemokine (C-C motif) receptor 2; Chemokine C-C motif receptor 2; Uncharacterized protein	down	0.349945
DESeq2 only	ENSSSCG00000008682	Wolf-Hirschhorn syndrome candidate 1	up	2.92016
DESeq2 only	ENSSSCG00000027967	immunoglobulin superfamily, member 6	down	0.374821
DESeq2 only	ENSSSCG00000009947	Sus scrofa chemokine-like receptor 1 (CMKLR1), mRNA.	down	0.316143
DESeq2 only	ENSSSCG00000011322	Sus scrofa chemokine (C-C motif) receptor 1 (CCR1), mRNA.	down	0.393725
DESeq2 only	ENSSSCG00000002041	Sus scrofa solute carrier family 7 (amino acid transporter light chain, y+L system), member 7 (SLC7A7), mRNA.	down	0.365181
DESeq2 only	ENSSSCG00000023557	Sus scrofa chemokine (C-C motif) receptor-like 2 (CCRL2), mRNA.	down	0.403753
DESeq2 only	ENSSSCG00000016057	Sus scrofa signal transducer and activator of transcription 1, 91kDa (STAT1), mRNA.	down	0.40425
edgeR only	ENSSSCG00000018068	no protein product; Novel Mt tRNA	down		0.0666301
edgeR only	ENSSSCG00000030558	no-coding RNA	down		0.0609032
edgeR only	ENSSSCG00000028910	Small nucleolar RNA SNORA48	down		0.0886083
edgeR only	ENSSSCG00000023773	Uncharacterized protein	down		0.0893838
edgeR only	ENSSSCG00000027735	miRNA	down		0.102898
edgeR only	ENSSSCG00000027680	Small nucleolar RNA SNORD110	down		0.151244
edgeR only	ENSSSCG00000002471	Sus scrofa putative ISG12(a) protein (ISG12(A)), mRNA.	up		7.83771
edgeR only	ENSSSCG00000000809	Uncharacterized protein	down		0.0897138
edgeR only	ENSSSCG00000028736	Uncharacterized protein	down		0.169218
edgeR only	ENSSSCG00000000244	Sus scrofa pro-platelet basic protein (chemokine (C-X-C motif) ligand 7) (PPBP), mRNA.	down		0.196352
edgeR only	ENSSSCG00000022445	testis expressed 12	up		5.58459
edgeR only	ENSSSCG00000020173	Small Cajal body specific RNA 23	down		0.213696
edgeR only	ENSSSCG00000001561	ets variant 7	down		0.183217
edgeR only	ENSSSCG00000021463	Small nucleolar RNA U6-53/MBII-28	down		0.133177
edgeR only	ENSSSCG00000015552	Uncharacterized protein	down		0.11058
edgeR only	ENSSSCG00000027157	Uncharacterized protein	up		6.59664
edgeR only	ENSSSCG00000030879	Uncharacterized protein	down		0.0988982
edgeR only	ENSSSCG00000015360	Uncharacterized protein	down		0.132759
edgeR only	ENSSSCG00000011318	Sus scrofa chemokine (C-X-C motif) receptor 6 (CXCR6), mRNA.	down		0.186069
edgeR only	ENSSSCG00000022211	U5 spliceosomal RNA	down		0.233567
edgeR only	ENSSSCG00000004191	monooxygenase, DBH-like 1	down		0.13258
edgeR only	ENSSSCG00000019094	U5 spliceosomal RNA	down		0.230536
edgeR only	ENSSSCG00000026057	Small nucleolar RNA SNORA51	down		0.197316
edgeR only	ENSSSCG00000019239	7SK RNA	down		0.237441
edgeR only	ENSSSCG00000021146	Uncharacterized protein	down		0.106083
edgeR only	ENSSSCG00000028384	Rho family GTPase 3	down		0.147688
edgeR only	ENSSSCG00000023841	Vault RNA	down		0.224019
edgeR only	ENSSSCG00000021399	histone cluster 2, H2ac	down		0.18865
edgeR only	ENSSSCG00000018672	U5 spliceosomal RNA	down		0.244957
Cufflinks only	ENSSSCG00000019228	Small nucleolar RNA R38	down			NA
Cufflinks only	ENSSSCG00000028369	ribosomal protein L18	up			NA
Cufflinks only	ENSSSCG00000030790	no protein product (Ensembl). Blast: PREDICTED: Sus scrofa HLA class I histocompatibility antigen, A-3 alpha chain-like (LOC100736977), mRNA	up			6.91395
Cufflinks only	ENSSSCG00000028895	leucine rich repeat containing 45	up			NA
Cufflinks only	ENSSSCG00000005512	complement component 5	up			4.20169
Cufflinks only	ENSSSCG00000001228	Sus scrofa patr class I histocompatibility antigen, A-2 alpha chain-like	up			3.28217
Cufflinks only	ENSSSCG00000007755	Uncharacterized protein	down			0.297883
Cufflinks only	ENSSSCG00000004153	PERP, TP53 apoptosis effector	down			NA
Cufflinks only	ENSSSCG00000018158	Small nucleolar RNA SNORD81	down			NA
Cufflinks only	ENSSSCG00000004728	Sus scrofa calpain 3 (CAPN3), mRNA.	down			0.340036
Cufflinks only	ENSSSCG00000024828	ATPase, class VI, type 11A	down			0.206691
Cufflinks only	ENSSSCG00000000785	mucin 19, oligomeric	down			0.145888
Cufflinks only	ENSSSCG00000026043	transglutaminase 3	down			0.266347
Cufflinks only	ENSSSCG00000016676	Sus scrofa indolethylamine N-methyltransferase (INMT), mRNA	up			3.25882
Cufflinks only	ENSSSCG00000016170	BRCA1 associated RING domain 1	up			3.29706
Cufflinks only	ENSSSCG00000000490	cleavage and polyadenylation specificity factor subunit 6	up			3.99368
Cufflinks only	ENSSSCG00000022549	Uncharacterized protein	up			4.18017
Cufflinks only	ENSSSCG00000022343	enolase 1, (alpha)	up			3.27651
Cufflinks only	ENSSSCG00000001470	Sus scrofa SLA-DM alpha chain (SLA-DMA), mRNA.	down			0.375288
Cufflinks only	ENSSSCG00000017283	CD79b molecule, immunoglobulin-associated beta	up			3.15741
Cufflinks only	ENSSSCG00000010816	transforming growth factor, beta 2	down			0.25534
Cufflinks only	ENSSSCG00000024311	Sus scrofa chemokine (C-C motif) receptor 2 (CCR2), mRNA.	down			0.350161
Cufflinks only	ENSSSCG00000009881	2'-5'-oligoadenylate synthetase 2, 69/71kDa	up			2.87703
Cufflinks only	ENSSSCG00000021391	Gamma-synuclein; Uncharacterized protein	down			0.191758
Cufflinks only	ENSSSCG00000007754	Uncharacterized protein	down			0.371659
Cufflinks only	ENSSSCG00000009324	solute carrier family 7 (cationic amino acid transporter, y+ system), member 1	up			3.35416
Total= 118 DE genes
NA: not available

## Sheet: DESeq2
Gene_ID	baseMean	log2FoldChange	foldchange	lfcSE	stat	pvalue	padj	Description	GO Term Accession	GO Term Name	GO Term Description	KEGG ID and Description	Panther ID	Panther Pathway
ENSSSCG00000004158	561.853	-4.17198	0.0554766	0.417771	-9.98627	1.75e-23	1.79e-19	interleukin 22 receptor, alpha 2 [Source:HGNC Symbol;Acc:14901]	GO:0005515	protein binding	Interacting selectively and non-covalently with any protein or protein complex (a complex of two or more proteins that may include other nonprotein molecules). [GOC:go_curators]		PTHR20859	type I cytokine receptor;type II cytokine receptor;defense/immunity protein
ENSSSCG00000007007	175.943	-3.36781	0.0968695	0.398116	-8.45938	2.69e-17	1.37e-13	indoleamine 2,3-dioxygenase 1 [Source:HGNC Symbol;Acc:6059]	GO:0005515	protein binding	Interacting selectively and non-covalently with any protein or protein complex (a complex of two or more proteins that may include other nonprotein molecules). [GOC:go_curators]		PTHR16055
ENSSSCG00000010445	780.938	-3.14949	0.112696	0.383972	-8.2024	2.36e-16	8.02e-13	ankyrin repeat domain 22 [Source:HGNC Symbol;Acc:28321]	GO:0005515	protein binding	Interacting selectively and non-covalently with any protein or protein complex (a complex of two or more proteins that may include other nonprotein molecules). [GOC:go_curators]		PTHR24139	phospholipase;enzyme modulator
ENSSSCG00000013181	143.839	-2.76768	0.14684	0.395135	-7.00438	2.48e-12	6.34e-09	Sus scrofa serpin peptidase inhibitor, clade G (C1 inhibitor), member 1 (SERPING1), mRNA. [Source:RefSeq mRNA;Acc:NM_001123194]	GO:0004867	serine-type endopeptidase inhibitor activity	Stops, prevents or reduces the activity of serine-type endopeptidases, enzymes that catalyze the hydrolysis of nonterminal peptide bonds in a polypeptide chain; a serine residue (and a histidine residue) are at the active center of the enzyme. [GOC:ai]		PTHR11461	serine protease inhibitor
ENSSSCG00000008977	1528.14	-2.92369	0.131789	0.438147	-6.67286	2.51e-11	5.13e-08	chemokine (C-X-C motif) ligand 10 [Source:HGNC Symbol;Acc:10637]	GO:0005515	protein binding	Interacting selectively and non-covalently with any protein or protein complex (a complex of two or more proteins that may include other nonprotein molecules). [GOC:go_curators]		PTHR10179	chemokine
ENSSSCG00000005211	262.062	-2.30038	0.203009	0.38855	-5.92044	3.21e-09	4.95e-06	Sus scrofa CD274 molecule (CD274), mRNA. [Source:RefSeq mRNA;Acc:NM_001025221]	GO:0005515	protein binding	Interacting selectively and non-covalently with any protein or protein complex (a complex of two or more proteins that may include other nonprotein molecules). [GOC:go_curators]	ssc04514:Cell adhesion molecules (CAMs),	PTHR25462	membrane-bound signaling molecule;immunoglobulin receptor superfamily;ubiquitin-protein ligase;immunoglobulin receptor superfamily
ENSSSCG00000006923	2622.74	-2.22203	0.21434	0.375881	-5.91152	3.39e-09	4.95e-06	Sus scrofa guanylate binding protein 2, interferon-inducible (GBP2), mRNA. [Source:RefSeq mRNA;Acc:NM_001128474]	GO:0005525	GTP binding	Interacting selectively and non-covalently with GTP, guanosine triphosphate. [GOC:ai]		PTHR10751	heterotrimeric G-protein
ENSSSCG00000023525	25.2095	-2.91457	0.132625	0.504039	-5.78244	7.36e-09	8.48e-06	transmembrane protein 26 [Source:HGNC Symbol;Acc:28550]					PTHR22168
ENSSSCG00000017721	29.6188	-2.81331	0.142269	0.486729	-5.78003	7.47e-09	8.48e-06	Sus scrofa chemokine (C-C motif) ligand 8 (CCL8), mRNA. [Source:RefSeq mRNA;Acc:NM_001164515]	GO:0016004	phospholipase activator activity	Increases the activity of a phospholipase, an enzyme that catalyzes of the hydrolysis of a glycerophospholipid. [GOC:ai]		PTHR12015	chemokine
ENSSSCG00000013556	188.212	-2.33066	0.198793	0.417854	-5.5777	2.44e-08	2.49e-05	egf-like module containing, mucin-like, hormone receptor-like 1 [Source:HGNC Symbol;Acc:3336]	GO:0005515	protein binding	Interacting selectively and non-covalently with any protein or protein complex (a complex of two or more proteins that may include other nonprotein molecules). [GOC:go_curators]		PTHR12011	G-protein coupled receptor;antibacterial response protein
ENSSSCG00000028875	100.93	-2.31831	0.200503	0.420094	-5.51854	3.42e-08	3.17e-05	hepatitis A virus cellular receptor 2 [Source:HGNC Symbol;Acc:18437]	GO:0005515	protein binding	Interacting selectively and non-covalently with any protein or protein complex (a complex of two or more proteins that may include other nonprotein molecules). [GOC:go_curators]		PTHR15498	immunoglobulin receptor superfamily;immunoglobulin receptor superfamily;cell adhesion molecule
ENSSSCG00000006924	12225.9	-2.17873	0.22087	0.407512	-5.34641	8.97e-08	7.64e-05	Sus scrofa guanylate binding protein 1, interferon-inducible (GBP1), mRNA. [Source:RefSeq mRNA;Acc:NM_001128473]	GO:0005525	GTP binding	Interacting selectively and non-covalently with GTP, guanosine triphosphate. [GOC:ai]		PTHR10751	heterotrimeric G-protein
ENSSSCG00000012066	42.7001	-2.43763	0.184587	0.460603	-5.29226	1.21e-07	9.49e-05	potassium inwardly-rectifying channel, subfamily J, member 15 [Source:HGNC Symbol;Acc:6261]	GO:0005515	protein binding	Interacting selectively and non-covalently with any protein or protein complex (a complex of two or more proteins that may include other nonprotein molecules). [GOC:go_curators]		PTHR11767
ENSSSCG00000023178	13.0577	-2.58014	0.167225	0.514491	-5.01494	5.31e-07	0.000387079	basic leucine zipper transcription factor, ATF-like 2 [Source:HGNC Symbol;Acc:25163]	GO:0005515	protein binding	Interacting selectively and non-covalently with any protein or protein complex (a complex of two or more proteins that may include other nonprotein molecules). [GOC:go_curators]		PTHR23351	transcription factor;nucleic acid binding
ENSSSCG00000028711	1172.69	-1.80893	0.285402	0.367185	-4.92648	8.37e-07	0.000570162	caspase 1, apoptosis-related cysteine peptidase [Source:HGNC Symbol;Acc:1499]	GO:0005515	protein binding	Interacting selectively and non-covalently with any protein or protein complex (a complex of two or more proteins that may include other nonprotein molecules). [GOC:go_curators]		PTHR10454	cysteine protease;cysteine protease;protease inhibitor
ENSSSCG00000013116	12.1016	-2.50401	0.176287	0.516474	-4.84827	1.25e-06	0.000795141						PTHR10559	cation transporter;transfer/carrier protein
ENSSSCG00000001408	912.996	-1.94389	0.259915	0.403829	-4.81364	1.48e-06	0.00089054	Sus scrofa allograft inflammatory factor 1 (AIF1), mRNA. [Source:RefSeq mRNA;Acc:NM_001129950]	GO:0005515	protein binding	Interacting selectively and non-covalently with any protein or protein complex (a complex of two or more proteins that may include other nonprotein molecules). [GOC:go_curators]		PTHR10356	annexin;calmodulin
ENSSSCG00000013146	1301.2	-1.77572	0.292049	0.374894	-4.73658	2.17e-06	0.00123349	family with sequence similarity 111, member A [Source:HGNC Symbol;Acc:24725]	GO:0005515	protein binding	Interacting selectively and non-covalently with any protein or protein complex (a complex of two or more proteins that may include other nonprotein molecules). [GOC:go_curators]		PTHR14389
ENSSSCG00000009469	15.806	-2.32514	0.199556	0.499528	-4.65466	3.25e-06	0.00174467	Uncharacterized protein [Source:UniProtKB/TrEMBL;Acc:F1RHE5]	GO:0047547	2-methylcitrate dehydratase activity	Catalysis of the reaction: (2S,3S)-2-methylcitrate = cis-2-methylaconitate + H(2)O. [EC:4.2.1.79, RHEA:17728]		PTHR16943
ENSSSCG00000014618	3172.57	-1.85868	0.275729	0.400757	-4.63792	3.52e-06	0.00179753	Uncharacterized protein [Source:UniProtKB/TrEMBL;Acc:F1RMQ6]					PTHR14819	heterotrimeric G-protein
ENSSSCG00000008103	18.8776	-2.34341	0.197044	0.507502	-4.61754	3.88e-06	0.0018889	Uncharacterized protein [Source:UniProtKB/TrEMBL;Acc:F1SU88]	GO:0005515	protein binding	Interacting selectively and non-covalently with any protein or protein complex (a complex of two or more proteins that may include other nonprotein molecules). [GOC:go_curators]		PTHR23155
ENSSSCG00000006589	332.213	-1.74497	0.29834	0.388433	-4.49234	7.04e-06	0.00327093	Sus scrofa S100 calcium binding protein A12 (S100A12), mRNA. [Source:RefSeq mRNA;Acc:NM_001160272]	GO:0005509	calcium ion binding	Interacting selectively and non-covalently with calcium ions (Ca2+). [GOC:ai]		PTHR11639	signaling molecule;calmodulin
ENSSSCG00000022493	26.4968	-2.16542	0.222918	0.491844	-4.40265	1.07e-05	0.00456664	Uncharacterized protein [Source:UniProtKB/TrEMBL;Acc:I3LUW3]	GO:0016772	transferase activity, transferring phosphorus-containing groups	Catalysis of the transfer of a phosphorus-containing group from one compound (donor) to another (acceptor). [GOC:jl, ISBN:0198506732]		PTHR24416
ENSSSCG00000021159	2058.4	1.73212	3.32216	0.393492	4.40193	1.07e-05	0.00456664	Sus scrofa synuclein, gamma (breast cancer-specific protein 1) (SNCG), mRNA. [Source:RefSeq mRNA;Acc:NM_001103211]
ENSSSCG00000014997	2324.72	-1.70585	0.306542	0.390739	-4.36569	1.27e-05	0.00517777	Caspase 13 [Source:UniProtKB/TrEMBL;Acc:F1SV36]	GO:0005515	protein binding	Interacting selectively and non-covalently with any protein or protein complex (a complex of two or more proteins that may include other nonprotein molecules). [GOC:go_curators]		PTHR10454	cysteine protease;cysteine protease;protease inhibitor
ENSSSCG00000000601	390.42	-1.65151	0.318307	0.383413	-4.30738	1.65e-05	0.00649031	protein tyrosine phosphatase, receptor type, O [Source:HGNC Symbol;Acc:9678]	GO:0008138	protein tyrosine/serine/threonine phosphatase activity	Catalysis of the reactions: protein serine + H2O = protein serine + phosphate; protein threonine phosphate + H2O = protein threonine + phosphate; and protein tyrosine phosphate + H2O = protein tyrosine + phosphate. [GOC:mah]		PTHR19134	protein phosphatase;protein phosphatase
ENSSSCG00000012229	2583.47	-1.59847	0.330228	0.377998	-4.22877	2.35e-05	0.00888988	cytochrome b-245, beta polypeptide [Source:HGNC Symbol;Acc:2578]	GO:0050660	flavin adenine dinucleotide binding	Interacting selectively and non-covalently with FAD, flavin-adenine dinucleotide, the coenzyme or the prosthetic group of various flavoprotein oxidoreductase enzymes, in either the oxidized form, FAD, or the reduced form, FADH2. [CHEBI:24040, GOC:ai, GOC:imk, ISBN:0198506732]		PTHR11972	oxidase
ENSSSCG00000009239	56.349	-1.78713	0.289748	0.425268	-4.20237	2.64e-05	0.0096364	Uncharacterized protein [Source:UniProtKB/TrEMBL;Acc:F1RVD8]					PTHR15907
ENSSSCG00000021713	34.669	-1.89582	0.268721	0.45697	-4.14867	3.34e-05	0.0117792		GO:0031419	cobalamin binding	Interacting selectively and non-covalently with cobalamin (vitamin B12), a water-soluble vitamin characterized by possession of a corrin nucleus containing a cobalt atom. [GOC:mah]		PTHR10559	cation transporter;transfer/carrier protein
ENSSSCG00000004670	435.231	-1.58943	0.332302	0.388597	-4.09018	4.31e-05	0.014677	chromosome 15 open reading frame 48 [Source:HGNC Symbol;Acc:29898]	GO:0005739	mitochondrion	A semiautonomous, self replicating organelle that occurs in varying numbers, shapes, and sizes in the cytoplasm of virtually all eukaryotic cells. It is notably the site of tissue respiration. [ISBN:0198506732]		PTHR14256	oxidoreductase
ENSSSCG00000009051	339.406	-1.6986	0.308085	0.417453	-4.06897	4.72e-05	0.0155604	interleukin 15 [Source:HGNC Symbol;Acc:5977]	GO:0005515	protein binding	Interacting selectively and non-covalently with any protein or protein complex (a complex of two or more proteins that may include other nonprotein molecules). [GOC:go_curators]		PTHR11323	interleukin superfamily
ENSSSCG00000000623	68.711	-1.72483	0.302535	0.424864	-4.05971	4.91e-05	0.0156842	BCL2-like 14 (apoptosis facilitator) [Source:HGNC Symbol;Acc:16657]	GO:0005515	protein binding	Interacting selectively and non-covalently with any protein or protein complex (a complex of two or more proteins that may include other nonprotein molecules). [GOC:go_curators]		PTHR14965
ENSSSCG00000008682	109.652	1.54605	2.92016	0.38633	4.00189	6.28e-05	0.0191124	Wolf-Hirschhorn syndrome candidate 1 [Source:HGNC Symbol;Acc:12766]	GO:0003682	chromatin binding	Interacting selectively and non-covalently with chromatin, the network of fibers of DNA, protein, and sometimes RNA, that make up the chromosomes of the eukaryotic nucleus during interphase. [GOC:jl, ISBN:0198506732, PMID:20404130]		PTHR22884	methyltransferase;DNA binding protein
ENSSSCG00000028448	380.903	-1.5478	0.342031	0.387049	-3.99899	6.36e-05	0.0191124	leucine aminopeptidase 3 [Source:HGNC Symbol;Acc:18449]	GO:0016787	hydrolase activity	Catalysis of the hydrolysis of various bonds, e.g. C-O, C-N, C-C, phosphoric anhydride bonds, etc. Hydrolase is the systematic name for any enzyme of EC class 3. [ISBN:0198506732]		PTHR11963
ENSSSCG00000027918	505.037	-1.45004	0.366011	0.365091	-3.97172	7.14e-05	0.0208256	Uncharacterized protein [Source:UniProtKB/TrEMBL;Acc:I3LI61]	GO:0004871	signal transducer activity	Conveys a signal across a cell to trigger a change in cell function or state. A signal is a physical entity or change in state that is used to transfer information in order to trigger a response. [GOC:go_curators]		PTHR11801	transcription factor;nucleic acid binding
ENSSSCG00000000654	1114.03	-1.59672	0.330628	0.403122	-3.96089	7.47e-05	0.021188	C-type lectin-like 1 [Source:HGNC Symbol;Acc:24462]					PTHR22800	membrane-bound signaling molecule;receptor;defense/immunity protein
ENSSSCG00000006995	1379.89	-1.60295	0.329204	0.406264	-3.94558	7.96e-05	0.021978	N-acylsphingosine amidohydrolase (acid ceramidase) 1 [Source:HGNC Symbol;Acc:735]	GO:0017040	ceramidase activity	Catalysis of the reaction: N-acylsphingosine + H2O = a fatty acid + sphingosine. [EC:3.5.1.23]		PTHR13678
ENSSSCG00000017307	10.5301	-2.02133	0.24633	0.516932	-3.91025	9.22e-05	0.0231796	myosin, light chain 4, alkali; atrial, embryonic [Source:HGNC Symbol;Acc:7585]	GO:0051015	actin filament binding	Interacting selectively and non-covalently with an actin filament, also known as F-actin, a helical filamentous polymer of globular G-actin subunits. [ISBN:0198506732]		PTHR23048	actin family cytoskeletal protein;calmodulin
ENSSSCG00000001422	117.963	-1.50622	0.352033	0.385412	-3.90807	9.3e-05	0.0231796	complement component 2 [Source:HGNC Symbol;Acc:1248]				ssc04610:Complement and coagulation cascades,ssc05322:Systemic lupus erythematosus,	PTHR19325	apolipoprotein;receptor;metalloprotease;serine protease;metalloprotease;serine protease;complement component;cell adhesion molecule
ENSSSCG00000014899	476.746	-1.64203	0.320406	0.419025	-3.91869	8.9e-05	0.0231796	prolylcarboxypeptidase (angiotensinase C) [Source:HGNC Symbol;Acc:9344]	GO:0005515	protein binding	Interacting selectively and non-covalently with any protein or protein complex (a complex of two or more proteins that may include other nonprotein molecules). [GOC:go_curators]		PTHR11010	serine protease;serine protease
ENSSSCG00000024344	917.918	-1.45949	0.363622	0.372375	-3.91941	8.88e-05	0.0231796	Sus scrofa chemokine (C-C motif) receptor 5 (CCR5), mRNA. [Source:RefSeq mRNA;Acc:NM_001001618]	GO:0005515	protein binding	Interacting selectively and non-covalently with any protein or protein complex (a complex of two or more proteins that may include other nonprotein molecules). [GOC:go_curators]		PTHR24227	G-protein coupled receptor
ENSSSCG00000005617	25.5974	-1.89041	0.26973	0.485131	-3.89671	9.75e-05	0.0237157	syntaxin binding protein 1 [Source:HGNC Symbol;Acc:11444]	GO:0019905	syntaxin binding	Interacting selectively and non-covalently with a syntaxin, a SNAP receptor involved in the docking of synaptic vesicles at the presynaptic zone of a synapse. [ISBN:0198506732]		PTHR11679	transporter;membrane trafficking regulatory protein
ENSSSCG00000024270	164.441	-1.5148	0.349945	0.389384	-3.89025	0.000100142	0.0237895	Chemokine (C-C motif) receptor 2; Chemokine C-C motif receptor 2; Uncharacterized protein [Source:UniProtKB/TrEMBL;Acc:Q6YT42]	GO:0016493	C-C chemokine receptor activity	Combining with a C-C chemokine and transmitting the signal from one side of the membrane to the other to initiate a change in cell activity. C-C chemokines do not have an amino acid between the first two cysteines of the characteristic four-cysteine motif. [GOC:signaling, PMID:8662823]
ENSSSCG00000027967	1002.13	-1.41573	0.374821	0.367541	-3.85189	0.00011721	0.0272113	immunoglobulin superfamily, member 6 [Source:HGNC Symbol;Acc:5953]	GO:0005515	protein binding	Interacting selectively and non-covalently with any protein or protein complex (a complex of two or more proteins that may include other nonprotein molecules). [GOC:go_curators]		PTHR15297
ENSSSCG00000012118	543.716	-1.51918	0.348885	0.404626	-3.75452	0.000173674	0.039424	Sus scrofa toll-like receptor 8 (TLR8), mRNA. [Source:RefSeq mRNA;Acc:NM_214187]	GO:0005515	protein binding	Interacting selectively and non-covalently with any protein or protein complex (a complex of two or more proteins that may include other nonprotein molecules). [GOC:go_curators]		PTHR24365	receptor;extracellular matrix protein
ENSSSCG00000016449	103.758	-1.67362	0.313466	0.446637	-3.74716	0.000178846	0.0397155	GTPase, IMAP family member 2 [Source:HGNC Symbol;Acc:21789]	GO:0005525	GTP binding	Interacting selectively and non-covalently with GTP, guanosine triphosphate. [GOC:ai]		PTHR10903
ENSSSCG00000009947	38.1514	-1.66135	0.316143	0.445269	-3.73112	0.000190631	0.0414319	Sus scrofa chemokine-like receptor 1 (CMKLR1), mRNA. [Source:RefSeq mRNA;Acc:NM_001123100]	GO:0005515	protein binding	Interacting selectively and non-covalently with any protein or protein complex (a complex of two or more proteins that may include other nonprotein molecules). [GOC:go_curators]		PTHR24227	G-protein coupled receptor
ENSSSCG00000016957	210.109	-1.60382	0.329006	0.430852	-3.72243	0.000197316	0.0419914	Sus scrofa CD180 molecule (CD180), mRNA. [Source:RefSeq mRNA;Acc:NM_214357]	GO:0071222	cellular response to lipopolysaccharide	Any process that results in a change in state or activity of a cell (in terms of movement, secretion, enzyme production, gene expression, etc.) as a result of a lipopolysaccharide stimulus; lipopolysaccharide is a major component of the cell wall of gram-negative bacteria. [GOC:mah]		PTHR24365	receptor;extracellular matrix protein
ENSSSCG00000022732	148.988	-1.58595	0.333105	0.428486	-3.70129	0.000214507	0.0438239		GO:0008484	sulfuric ester hydrolase activity	Catalysis of the reaction: RSO-R' + H2O = RSOOH + R'H. This reaction is the hydrolysis of any sulfuric ester bond, any ester formed from sulfuric acid, O=SO(OH)2. [GOC:ai]		PTHR10342	hydrolase
ENSSSCG00000011322	4214.49	-1.34474	0.393725	0.363078	-3.70372	0.000212458	0.0438239	Sus scrofa chemokine (C-C motif) receptor 1 (CCR1), mRNA. [Source:RefSeq mRNA;Acc:NM_001001621]	GO:0005515	protein binding	Interacting selectively and non-covalently with any protein or protein complex (a complex of two or more proteins that may include other nonprotein molecules). [GOC:go_curators]		PTHR24227	G-protein coupled receptor
ENSSSCG00000001993	172.457	-1.5799	0.334505	0.43011	-3.67324	0.000239493	0.047969	transglutaminase 1 [Source:HGNC Symbol;Acc:11777]	GO:0005515	protein binding	Interacting selectively and non-covalently with any protein or protein complex (a complex of two or more proteins that may include other nonprotein molecules). [GOC:go_curators]		PTHR11590	acyltransferase
ENSSSCG00000002041	222.579	-1.45332	0.365181	0.396991	-3.66084	0.000251394	0.0484551	Sus scrofa solute carrier family 7 (amino acid transporter light chain, y+L system), member 7 (SLC7A7), mRNA. [Source:RefSeq mRNA;Acc:NM_001110421]	GO:0015171	amino acid transmembrane transporter activity	Catalysis of the transfer of amino acids from one side of a membrane to the other. Amino acids are organic molecules that contain an amino group and a carboxyl group. [GOC:ai, GOC:mtg_transport, ISBN:0815340729]		PTHR11785	amino acid transporter
ENSSSCG00000008980	531.63	-1.37759	0.384862	0.376306	-3.66082	0.000251407	0.0484551	Sus scrofa scavenger receptor class B, member 2 (SCARB2), mRNA. [Source:RefSeq mRNA;Acc:NM_001244155]	GO:0005515	protein binding	Interacting selectively and non-covalently with any protein or protein complex (a complex of two or more proteins that may include other nonprotein molecules). [GOC:go_curators]		PTHR11923	receptor
ENSSSCG00000023557	1250.38	-1.30845	0.403753	0.359784	-3.63677	0.000276073	0.0522238	Sus scrofa chemokine (C-C motif) receptor-like 2 (CCRL2), mRNA. [Source:RefSeq mRNA;Acc:NM_001001617]	GO:0048020	CCR chemokine receptor binding	Interacting selectively and non-covalently with a CCR chemokine receptor. [GOC:ai]		PTHR24227	G-protein coupled receptor
ENSSSCG00000003342	10.094	1.8273	3.54873	0.510035	3.58271	0.000340053	0.062314	dishevelled segment polarity protein 1 [Source:HGNC Symbol;Acc:3084]	GO:0005515	protein binding	Interacting selectively and non-covalently with any protein or protein complex (a complex of two or more proteins that may include other nonprotein molecules). [GOC:go_curators]		PTHR10878	signaling molecule;enzyme modulator
ENSSSCG00000022228	19.4367	-1.83111	0.281049	0.511267	-3.58151	0.000341614	0.062314	Uncharacterized protein [Source:UniProtKB/TrEMBL;Acc:I3L6C6]	GO:0005515	protein binding	Interacting selectively and non-covalently with any protein or protein complex (a complex of two or more proteins that may include other nonprotein molecules). [GOC:go_curators]		PTHR24034	signaling molecule;extracellular matrix glycoprotein;extracellular matrix structural protein;cell adhesion molecule;annexin;calmodulin
ENSSSCG00000008956	14.0377	-1.89303	0.269242	0.529458	-3.5754	0.000349692	0.0626685	Sus scrofa pro-platelet basic protein (chemokine (C-X-C motif) ligand 7) (PPBP), mRNA. [Source:RefSeq mRNA;Acc:NM_213862]	GO:0008083	growth factor activity	The function that stimulates a cell to grow or proliferate. Most growth factors have other actions besides the induction of cell growth or proliferation. [ISBN:0815316194]
ENSSSCG00000004497	1220.68	-1.4535	0.365135	0.416497	-3.48982	0.000483353	0.0851284	proline-serine-threonine phosphatase interacting protein 2 [Source:HGNC Symbol;Acc:9581]	GO:0005515	protein binding	Interacting selectively and non-covalently with any protein or protein complex (a complex of two or more proteins that may include other nonprotein molecules). [GOC:go_curators]		PTHR23065	membrane trafficking regulatory protein;actin family cytoskeletal protein
ENSSSCG00000004444	28.7015	-1.68081	0.311907	0.482744	-3.48179	0.000498078	0.0862351	family with sequence similarity 26, member F [Source:HGNC Symbol;Acc:33391]					PTHR32261
ENSSSCG00000006862	17.983	-1.80376	0.286428	0.524363	-3.4399	0.000581922	0.0990721	vascular cell adhesion molecule 1 [Source:HGNC Symbol;Acc:12663]	GO:0005515	protein binding	Interacting selectively and non-covalently with any protein or protein complex (a complex of two or more proteins that may include other nonprotein molecules). [GOC:go_curators]	ssc04514:Cell adhesion molecules (CAMs),ssc04670:Leukocyte transendothelial migration,	PTHR10489	immunoglobulin receptor superfamily;protein phosphatase;protein phosphatase;immunoglobulin receptor superfamily;immunoglobulin superfamily cell adhesion molecule
ENSSSCG00000030882	231.272	-1.56743	0.337408	0.456424	-3.43416	0.000594392	0.0995362	Leukocyte specific transcript 1; Uncharacterized protein [Source:UniProtKB/TrEMBL;Acc:A5D9N4]	GO:0016020	membrane	Double layer of lipid molecules that encloses all cells, and, in eukaryotes, many organelles; may be a single or double lipid bilayer; also includes associated proteins. [GOC:mah, ISBN:0815316194]		PTHR15452
ENSSSCG00000016057	6071.71	-1.30668	0.40425	0.381073	-3.42895	0.000605919	0.0998301	Sus scrofa signal transducer and activator of transcription 1, 91kDa (STAT1), mRNA. [Source:RefSeq mRNA;Acc:NM_213769]	GO:0005515	protein binding	Interacting selectively and non-covalently with any protein or protein complex (a complex of two or more proteins that may include other nonprotein molecules). [GOC:go_curators]	ssc04062:Chemokine signaling pathway,ssc04620:Toll-like receptor signaling pathway,ssc04630:Jak-STAT signaling pathway,ssc05200:Pathways in cancer,ssc05212:Pancreatic cancer,	PTHR11801	transcription factor;nucleic acid binding
ENSSSCG00000004728	318.075	-1.35696	0.390403	0.397874	-3.41054	0.000648349	0.105125	Sus scrofa calpain 3 (CAPN3), mRNA. [Source:RefSeq mRNA;Acc:NM_214171]	GO:0055103	ligase regulator activity	Modulates the activity of a ligase. [GOC:BHF, GOC:rl]		PTHR10183	cysteine protease;cysteine protease;annexin;calmodulin
ENSSSCG00000030300	16.757	-1.67715	0.312699	0.493529	-3.39828	0.000678107	0.108232	Metallothionein-2A [Source:UniProtKB/Swiss-Prot;Acc:P79379]	GO:0046872	metal ion binding	Interacting selectively and non-covalently with any metal ion. [GOC:ai]		PTHR23299
ENSSSCG00000000785	82.0627	-1.45245	0.365401	0.431432	-3.36658	0.000761076	0.117794	mucin 19, oligomeric [Source:HGNC Symbol;Acc:14362]					PTHR11339	extracellular matrix glycoprotein;cell adhesion molecule
ENSSSCG00000027742	2700.53	-1.26679	0.415585	0.376185	-3.36745	0.000758659	0.117794	RING finger protein 114 [Source:UniProtKB/Swiss-Prot;Acc:Q6J1I8]	GO:0046872	metal ion binding	Interacting selectively and non-covalently with any metal ion. [GOC:ai]		PTHR13982	ubiquitin-protein ligase
ENSSSCG00000027602	2000.12	-1.2289	0.426643	0.368085	-3.33864	0.000841911	0.12836	phospholipase B domain containing 1 [Source:HGNC Symbol;Acc:26215]					PTHR12370
ENSSSCG00000028736	26.7888	-1.66346	0.315681	0.50455	-3.29692	0.000977523	0.142648	Uncharacterized protein [Source:UniProtKB/TrEMBL;Acc:I3LUQ7]	GO:0016021	integral to membrane	Penetrating at least one phospholipid bilayer of a membrane. May also refer to the state of being buried in the bilayer with no exposure outside the bilayer. When used to describe a protein, indicates that all or part of the peptide sequence is embedded in the membrane. [GOC:go_curators]		PTHR13999
ENSSSCG00000005316	22.0124	1.5666	2.96205	0.474804	3.29946	0.000968722	0.142648	Sus scrofa tropomyosin 2 (beta) (TPM2), mRNA. [Source:RefSeq mRNA;Acc:NM_001129947]	GO:0005515	protein binding	Interacting selectively and non-covalently with any protein or protein complex (a complex of two or more proteins that may include other nonprotein molecules). [GOC:go_curators]	ssc04260:Cardiac muscle contraction,ssc05410:Hypertrophic cardiomyopathy (HCM),ssc05414:Dilated cardiomyopathy,	PTHR19269	actin binding motor protein
ENSSSCG00000024311	405.422	-1.31826	0.401019	0.399632	-3.29868	0.000971395	0.142648	Sus scrofa chemokine (C-C motif) receptor 2 (CCR2), mRNA. [Source:RefSeq mRNA;Acc:NM_001001619]	GO:0016493	C-C chemokine receptor activity	Combining with a C-C chemokine and transmitting the signal from one side of the membrane to the other to initiate a change in cell activity. C-C chemokines do not have an amino acid between the first two cysteines of the characteristic four-cysteine motif. [GOC:signaling, PMID:8662823]
ENSSSCG00000028384	9.64696	-1.70257	0.307239	0.517129	-3.29235	0.000993551	0.142945	Rho family GTPase 3 [Source:HGNC Symbol;Acc:671]	GO:0005515	protein binding	Interacting selectively and non-covalently with any protein or protein complex (a complex of two or more proteins that may include other nonprotein molecules). [GOC:go_curators]		PTHR24072	small GTPase
ENSSSCG00000004597	41.7372	-1.38745	0.38224	0.421982	-3.28793	0.00100926	0.143189	Sus scrofa aquaporin 9 (AQP9), mRNA. [Source:RefSeq mRNA;Acc:NM_001112684]	GO:0015254	glycerol channel activity	Catalysis of facilitated diffusion of glycerol (by an energy-independent process) involving passage through a transmembrane aqueous pore or channel without evidence for a carrier-mediated mechanism. [GOC:mtg_transport, ISBN:0815340729]		PTHR19139	transporter
ENSSSCG00000003278	112.83	-1.38912	0.381798	0.423069	-3.28343	0.00102551	0.143501	Sus scrofa leukocyte immunoglobulin-like receptor subfamily B member 3-like (LOC100511639), transcript variant 2, mRNA. [Source:RefSeq mRNA;Acc:NM_001243873]					PTHR11738	membrane-bound signaling molecule;immunoglobulin receptor superfamily;immunoglobulin receptor superfamily
ENSSSCG00000026043	354.668	-1.48177	0.358049	0.453553	-3.26704	0.0010868	0.150023	transglutaminase 3 [Source:HGNC Symbol;Acc:11779]	GO:0005509	calcium ion binding	Interacting selectively and non-covalently with calcium ions (Ca2+). [GOC:ai]		PTHR11590	acyltransferase
ENSSSCG00000029703	72.1492	-1.40947	0.37645	0.432195	-3.26119	0.00110946	0.151109	thioredoxin domain containing 16 [Source:HGNC Symbol;Acc:19965]					PTHR22699
ENSSSCG00000029675	25.567	-1.56273	0.338509	0.481398	-3.24624	0.0011694	0.15349	matrix metallopeptidase 8 (neutrophil collagenase) [Source:HGNC Symbol;Acc:7175]	GO:0046872	metal ion binding	Interacting selectively and non-covalently with any metal ion. [GOC:ai]		PTHR10201	metalloprotease;metalloprotease;extracellular matrix protein
ENSSSCG00000006781	31.0293	-1.48213	0.35796	0.456122	-3.24942	0.00115642	0.15349	CTTNBP2 N-terminal like [Source:HGNC Symbol;Acc:25330]	GO:0005515	protein binding	Interacting selectively and non-covalently with any protein or protein complex (a complex of two or more proteins that may include other nonprotein molecules). [GOC:go_curators]		PTHR23166
ENSSSCG00000009324	71.4227	1.32772	2.51006	0.409083	3.2456	0.00117202	0.15349	solute carrier family 7 (cationic amino acid transporter, y+ system), member 1 [Source:HGNC Symbol;Acc:11057]	GO:0015181	arginine transmembrane transporter activity	Catalysis of the stereospecific transfer of arginine, 2-amino-5-guanidinopentanoic acid, across a biological membrane. [GOC:go_curators, GOC:mtg_transport, ISBN:0198506732, ISBN:0815340729]		PTHR11785	amino acid transporter
ENSSSCG00000013147	705.356	-1.33632	0.396029	0.414363	-3.22501	0.0012597	0.162884	family with sequence similarity 111, member B [Source:HGNC Symbol;Acc:24200]	GO:0003824	catalytic activity	Catalysis of a biochemical reaction at physiological temperatures. In biologically catalyzed reactions, the reactants are known as substrates, and the catalysts are naturally occurring macromolecular substances known as enzymes. Enzymes possess specific binding sites for substrates, and are usually composed wholly or largely of protein, but RNA that has catalytic activity (ribozyme) is often also…		PTHR14389
ENSSSCG00000006590	355.508	-1.18222	0.440674	0.369136	-3.20266	0.00136166	0.173867	protein S100-A8 [Source:RefSeq peptide;Acc:NP_001153743]	GO:0046872	metal ion binding	Interacting selectively and non-covalently with any metal ion. [GOC:ai]		PTHR11639	growth factor;calmodulin
ENSSSCG00000009002	595.12	-1.23785	0.424005	0.386988	-3.19867	0.00138065	0.174115	Sus scrofa toll-like receptor 2 (TLR2), mRNA. [Source:RefSeq mRNA;Acc:NM_213761]	GO:0005515	protein binding	Interacting selectively and non-covalently with any protein or protein complex (a complex of two or more proteins that may include other nonprotein molecules). [GOC:go_curators]		PTHR24365	receptor;extracellular matrix protein
ENSSSCG00000010411	19.4111	-1.5958	0.330839	0.502329	-3.1768	0.0014891	0.18169	Sus scrofa Ras association (RalGDS/AF-6) domain family member 4 (RASSF4), mRNA. [Source:RefSeq mRNA;Acc:NM_001243337]	GO:0007165	signal transduction	The cellular process in which a signal is conveyed to trigger a change in the activity or state of a cell. Signal transduction begins with reception of a signal (e.g. a ligand binding to a receptor or receptor activation by a stimulus such as light), or for signal transduction in the absence of ligand, signal-withdrawal or the activity of a constitutively active receptor. Signal transduction ends…
ENSSSCG00000001561	30.7737	-1.60379	0.329011	0.504999	-3.17583	0.00149408	0.18169	ets variant 7 [Source:HGNC Symbol;Acc:18160]	GO:0005515	protein binding	Interacting selectively and non-covalently with any protein or protein complex (a complex of two or more proteins that may include other nonprotein molecules). [GOC:go_curators]		PTHR11849	transcription factor;signaling molecule;nucleic acid binding
ENSSSCG00000001404	78.5612	-1.24666	0.421421	0.391855	-3.18144	0.00146543	0.18169	Sus scrofa tumor necrosis factor (TNF), mRNA. [Source:RefSeq mRNA;Acc:NM_214022]	GO:0005515	protein binding	Interacting selectively and non-covalently with any protein or protein complex (a complex of two or more proteins that may include other nonprotein molecules). [GOC:go_curators]	ssc04010:MAPK signaling pathway,ssc04060:Cytokine-cytokine receptor interaction,ssc04210:Apoptosis,ssc04350:TGF-beta signaling pathway,ssc04620:Toll-like receptor signaling pathway,ssc04621:NOD-like receptor signaling pathway,ssc04622:RIG-I-like receptor signaling pathway,ssc04640:Hematopoietic cell lineage,ssc04650:Natural killer cell mediated cytotoxicity,ssc04660:T cell receptor signaling path…	PTHR11471	tumor necrosis factor family member
ENSSSCG00000008973	120.473	-1.2323	0.425638	0.388505	-3.17191	0.00151441	0.181996	N-acylethanolamine acid amidase [Source:HGNC Symbol;Acc:736]	GO:0016810	hydrolase activity, acting on carbon-nitrogen (but not peptide) bonds	Catalysis of the hydrolysis of any carbon-nitrogen bond, C-N, with the exception of peptide bonds. [GOC:jl]		PTHR10740
ENSSSCG00000020784	18.9686	-1.54849	0.341868	0.492505	-3.14411	0.00166594	0.191371	Sus scrofa tumor necrosis factor (ligand) superfamily, member 15 (TNFSF15), mRNA. [Source:RefSeq mRNA;Acc:NM_001244555]	GO:0005515	protein binding	Interacting selectively and non-covalently with any protein or protein complex (a complex of two or more proteins that may include other nonprotein molecules). [GOC:go_curators]		PTHR11471	tumor necrosis factor family member
ENSSSCG00000011318	24.8514	-1.59855	0.330209	0.50804	-3.1465	0.00165239	0.191371	Sus scrofa chemokine (C-X-C motif) receptor 6 (CXCR6), mRNA. [Source:RefSeq mRNA;Acc:NM_001001623]	GO:0016494	C-X-C chemokine receptor activity	Combining with a C-X-C chemokine and transmitting the signal from one side of the membrane to the other to initiate a change in cell activity. A C-X-C chemokine has a single amino acid between the first two cysteines of the characteristic four cysteine motif. [GOC:signaling, PMID:8662823]	ssc04060:Cytokine-cytokine receptor interaction,ssc04062:Chemokine signaling pathway,	PTHR24227	G-protein coupled receptor
ENSSSCG00000015056	152.725	-1.47179	0.360534	0.468148	-3.14386	0.00166735	0.191371	RNA exonuclease 2 [Source:HGNC Symbol;Acc:17851]	GO:0008408	3'-5' exonuclease activity	Catalysis of the hydrolysis of ester linkages within nucleic acids by removing nucleotide residues from the 3' end. [GOC:ai]		PTHR11527
ENSSSCG00000000648	333.861	-1.36292	0.388794	0.433044	-3.14731	0.00164783	0.191371	Sus scrofa C-type lectin domain family 7, member A (CLEC7A), mRNA. [Source:RefSeq mRNA;Acc:NM_001145866]	GO:0030247	polysaccharide binding	Interacting selectively and non-covalently with any polysaccharide, a polymer of many (typically more than 10) monosaccharide residues linked glycosidically. [CHEBI:18154, GOC:mah]		PTHR22800	membrane-bound signaling molecule;receptor;defense/immunity protein
ENSSSCG00000002471	12.7338	1.6538	3.1466	0.527434	3.13555	0.00171532	0.194689	Sus scrofa putative ISG12(a) protein (ISG12(A)), mRNA. [Source:RefSeq mRNA;Acc:NM_001198921]	GO:0016021	integral to membrane	Penetrating at least one phospholipid bilayer of a membrane. May also refer to the state of being buried in the bilayer with no exposure outside the bilayer. When used to describe a protein, indicates that all or part of the peptide sequence is embedded in the membrane. [GOC:go_curators]		PTHR16932
ENSSSCG00000017920	74.658	-1.32484	0.399193	0.423645	-3.12725	0.00176453	0.198073	Sus scrofa scavenger receptor for phosphatidylserine and oxidized low density lipoprotein (SR-PSOX), mRNA. [Source:RefSeq mRNA;Acc:NM_213811]	GO:0008009	chemokine activity	The function of a family of chemotactic pro-inflammatory activation-inducible cytokines acting primarily upon hemopoietic cells in immunoregulatory processes; all chemokines possess a number of conserved cysteine residues involved in intramolecular disulfide bond formation. [http://www.copewithcytokines.de/cope.cgi?key=Cytokines]		PTHR14385	chemokine
ENSSSCG00000016503	33.5719	-1.44495	0.367306	0.465194	-3.10612	0.00189562	0.203829	Uncharacterized protein [Source:UniProtKB/TrEMBL;Acc:F1SRP2]	GO:0046872	metal ion binding	Interacting selectively and non-covalently with any metal ion. [GOC:ai]		PTHR24301
ENSSSCG00000013785	193.42	-1.20928	0.432486	0.388214	-3.11497	0.00183963	0.203829	Uncharacterized protein [Source:UniProtKB/TrEMBL;Acc:F1SCF4]	GO:0005515	protein binding	Interacting selectively and non-covalently with any protein or protein complex (a complex of two or more proteins that may include other nonprotein molecules). [GOC:go_curators]		PTHR24077
ENSSSCG00000007737	193.848	-1.17884	0.441706	0.379319	-3.10778	0.00188497	0.203829	tyrosylprotein sulfotransferase 1 [Source:HGNC Symbol;Acc:12020]	GO:0008146	sulfotransferase activity	Catalysis of the transfer of a sulfate group from 3'-phosphoadenosine 5'-phosphosulfate to the hydroxyl group of an acceptor, producing the sulfated derivative and 3'-phosphoadenosine 5'-phosphate. [EC:2.8.2, GOC:curators]		PTHR12788	transferase
ENSSSCG00000006763	600.51	-1.35441	0.391095	0.436025	-3.10626	0.00189468	0.203829	BCL2-like 15 [Source:HGNC Symbol;Acc:33624]	GO:0042981	regulation of apoptotic process	Any process that modulates the occurrence or rate of cell death by apoptotic process. [GOC:jl, GOC:mtg_apoptosis]		PTHR24058
ENSSSCG00000017702	4231.73	-1.14663	0.451678	0.370068	-3.09844	0.00194545	0.207008	Uncharacterized protein [Source:UniProtKB/TrEMBL;Acc:F1S1A0]	GO:0008009	chemokine activity	The function of a family of chemotactic pro-inflammatory activation-inducible cytokines acting primarily upon hemopoietic cells in immunoregulatory processes; all chemokines possess a number of conserved cysteine residues involved in intramolecular disulfide bond formation. [http://www.copewithcytokines.de/cope.cgi?key=Cytokines]		PTHR12015	chemokine
ENSSSCG00000026305	27.2614	-1.51958	0.348786	0.492553	-3.08512	0.0020347	0.214273	Sus scrofa programmed cell death 1 ligand 2 (PDCD1LG2), mRNA. [Source:RefSeq mRNA;Acc:NM_001025220]					PTHR25462	ubiquitin-protein ligase
ENSSSCG00000021463	10.7357	-1.62004	0.325326	0.527656	-3.07026	0.00213871	0.220542
ENSSSCG00000002881	109.166	-1.22183	0.428738	0.397743	-3.07191	0.00212692	0.220542	Uncharacterized protein [Source:UniProtKB/TrEMBL;Acc:F1RM81]	GO:0004930	G-protein coupled receptor activity	Combining with an extracellular signal and transmitting the signal across the membrane by activating an associated G-protein; promotes the exchange of GDP for GTP on the alpha subunit of a heterotrimeric G-protein complex. [GOC:bf, http://www.iuphar-db.org, Wikipedia:GPCR]		PTHR24231	G-protein coupled receptor
ENSSSCG00000016903	192.309	-1.16656	0.445484	0.380755	-3.06379	0.00218549	0.220542	granzyme A (granzyme 1, cytotoxic T-lymphocyte-associated serine esterase 3) [Source:HGNC Symbol;Acc:4708]	GO:0005515	protein binding	Interacting selectively and non-covalently with any protein or protein complex (a complex of two or more proteins that may include other nonprotein molecules). [GOC:go_curators]		PTHR24272	serine protease;serine protease
ENSSSCG00000001470	285.376	-1.25482	0.419045	0.409869	-3.06152	0.00220218	0.220542	Sus scrofa SLA-DM alpha chain (SLA-DMA), mRNA. [Source:RefSeq mRNA;Acc:NM_001004039]	GO:0042613	MHC class II protein complex	A transmembrane protein complex composed of an MHC class II alpha and MHC class II beta chain, and with or without a bound peptide or polysaccharide antigen. [GOC:add, GOC:jl, ISBN:0120781859, PMID:15928678]	ssc04514:Cell adhesion molecules (CAMs),ssc04612:Antigen processing and presentation,ssc04672:Intestinal immune network for IgA production,ssc04940:Type I diabetes mellitus,ssc05310:Asthma,ssc05320:Autoimmune thyroid disease,ssc05322:Systemic lupus erythematosus,ssc05330:Allograft rejection,ssc05332:Graft-versus-host disease,ssc05416:Viral myocarditis,	PTHR19944	major histocompatibility complex antigen
ENSSSCG00000009127	417.016	-1.16912	0.444692	0.381158	-3.06729	0.00216011	0.220542	alpha-kinase 1 [Source:HGNC Symbol;Acc:20917]	GO:0016772	transferase activity, transferring phosphorus-containing groups	Catalysis of the transfer of a phosphorus-containing group from one compound (donor) to another (acceptor). [GOC:jl, ISBN:0198506732]		PTHR14187	non-receptor serine/threonine protein kinase;non-receptor serine/threonine protein kinase;Hsp70 family chaperone
ENSSSCG00000017283	380.473	1.34609	2.54222	0.440244	3.0576	0.00223117	0.221276	CD79b molecule, immunoglobulin-associated beta [Source:HGNC Symbol;Acc:1699]	GO:0005515	protein binding	Interacting selectively and non-covalently with any protein or protein complex (a complex of two or more proteins that may include other nonprotein molecules). [GOC:go_curators]		PTHR14334	immunoglobulin receptor superfamily;immunoglobulin receptor superfamily
ENSSSCG00000030088	137.058	-1.155	0.449068	0.379336	-3.04478	0.0023285	0.228708	colony stimulating factor 2 receptor, alpha, low-affinity (granulocyte-macrophage) [Source:HGNC Symbol;Acc:2435]	GO:0005515	protein binding	Interacting selectively and non-covalently with any protein or protein complex (a complex of two or more proteins that may include other nonprotein molecules). [GOC:go_curators]		PTHR23036	cytokine;type I cytokine receptor;defense/immunity protein
ENSSSCG00000030750	31.2366	-1.52256	0.348067	0.501316	-3.03713	0.0023884	0.232357
ENSSSCG00000004156	1083.71	-1.23668	0.424348	0.410144	-3.01523	0.00256782	0.247456	interferon gamma receptor 1 [Source:HGNC Symbol;Acc:5439]	GO:0005515	protein binding	Interacting selectively and non-covalently with any protein or protein complex (a complex of two or more proteins that may include other nonprotein molecules). [GOC:go_curators]	ssc04060:Cytokine-cytokine receptor interaction,ssc04630:Jak-STAT signaling pathway,ssc04650:Natural killer cell mediated cytotoxicity,	PTHR20859	type I cytokine receptor;type II cytokine receptor;defense/immunity protein
ENSSSCG00000022445	24.1106	1.55216	2.93255	0.515933	3.00844	0.00262589	0.250687	testis expressed 12 [Source:HGNC Symbol;Acc:11734]	GO:0005515	protein binding	Interacting selectively and non-covalently with any protein or protein complex (a complex of two or more proteins that may include other nonprotein molecules). [GOC:go_curators]		PTHR10566
ENSSSCG00000028597	17.4775	-1.52883	0.346559	0.512133	-2.98522	0.00283377	0.267054	T cell receptor alpha variable 8-3 [Source:HGNC Symbol;Acc:12148]					PTHR19367	defense/immunity protein
ENSSSCG00000023930	52.7377	-1.25473	0.419071	0.42095	-2.98071	0.00287577	0.267054	Uncharacterized protein [Source:UniProtKB/TrEMBL;Acc:I3LPV1]					PTHR14049
ENSSSCG00000027982	1006.15	1.47117	2.77246	0.493476	2.98123	0.0028709	0.267054	ISG15 ubiquitin-like modifier [Source:HGNC Symbol;Acc:4053]	GO:0005515	protein binding	Interacting selectively and non-covalently with any protein or protein complex (a complex of two or more proteins that may include other nonprotein molecules). [GOC:go_curators]		PTHR10666	ribosomal protein
ENSSSCG00000021206	385.996	-1.19647	0.436341	0.403787	-2.96313	0.00304529	0.277747	interleukin 1 receptor accessory protein [Source:HGNC Symbol;Acc:5995]	GO:0005515	protein binding	Interacting selectively and non-covalently with any protein or protein complex (a complex of two or more proteins that may include other nonprotein molecules). [GOC:go_curators]		PTHR11890	type I cytokine receptor
ENSSSCG00000002828	3185.4	-1.18739	0.439096	0.400498	-2.96479	0.00302891	0.277747	lysophosphatidylcholine acyltransferase 2 [Source:HGNC Symbol;Acc:26032]	GO:0047192	1-alkylglycerophosphocholine O-acetyltransferase activity	Catalysis of the reaction: 1-alkyl-sn-glycero-3-phosphocholine + acetyl-CoA = 1-alkyl-2-acetyl-sn-glycero-3-phosphocholine + CoA. [EC:2.3.1.67, MetaCyc:2.3.1.67-RXN]		PTHR23063	acyltransferase;annexin;calmodulin
ENSSSCG00000005704	12.6198	1.52146	2.87082	0.517854	2.93802	0.00330317	0.297699	exosome component 2 [Source:HGNC Symbol;Acc:17097]	GO:0005515	protein binding	Interacting selectively and non-covalently with any protein or protein complex (a complex of two or more proteins that may include other nonprotein molecules). [GOC:go_curators]		PTHR21321	exoribonuclease;nuclease;esterase
ENSSSCG00000015959	19.0017	-1.45434	0.364922	0.495789	-2.93339	0.00335283	0.297699	Rap guanine nucleotide exchange factor (GEF) 4 [Source:HGNC Symbol;Acc:16626]	GO:0005515	protein binding	Interacting selectively and non-covalently with any protein or protein complex (a complex of two or more proteins that may include other nonprotein molecules). [GOC:go_curators]	ssc04670:Leukocyte transendothelial migration,	PTHR23113	guanyl-nucleotide exchange factor
ENSSSCG00000024389	34.0947	1.32934	2.51289	0.453574	2.93083	0.00338063	0.297699	Uncharacterized protein [Source:UniProtKB/TrEMBL;Acc:I3LD75]	GO:0005515	protein binding	Interacting selectively and non-covalently with any protein or protein complex (a complex of two or more proteins that may include other nonprotein molecules). [GOC:go_curators]		PTHR11890	type I cytokine receptor
ENSSSCG00000022895	266.61	-1.13131	0.456502	0.385741	-2.93282	0.00335904	0.297699	Uncharacterized protein [Source:UniProtKB/TrEMBL;Acc:I3LUY9]					PTHR11818
ENSSSCG00000023846	42.1494	1.3585	2.56419	0.465664	2.91735	0.00353019	0.305601	BRF1, RNA polymerase III transcription initiation factor 90 kDa subunit [Source:HGNC Symbol;Acc:11551]	GO:0017025	TBP-class protein binding	Interacting selectively and non-covalently with a member of the class of TATA-binding proteins (TBP), including any of the TBP-related factors (TRFs). [GOC:jl, GOC:txnOH, http://www.mblab.gla.ac.uk/, PMID:16858867]		PTHR11618	transcription factor
ENSSSCG00000012076	234.085	1.26855	2.40919	0.434639	2.91862	0.00351587	0.305601	interferon-induced GTP-binding protein Mx2 [Source:RefSeq peptide;Acc:NP_001090885]	GO:0005525	GTP binding	Interacting selectively and non-covalently with GTP, guanosine triphosphate. [GOC:ai]		PTHR11566	hydrolase;small GTPase;microtubule family cytoskeletal protein
ENSSSCG00000000530	225.754	-1.12572	0.458273	0.388398	-2.89837	0.0037511	0.321996	FYVE, RhoGEF and PH domain containing 4 [Source:HGNC Symbol;Acc:19125]	GO:0005515	protein binding	Interacting selectively and non-covalently with any protein or protein complex (a complex of two or more proteins that may include other nonprotein molecules). [GOC:go_curators]		PTHR12673	guanyl-nucleotide exchange factor
ENSSSCG00000000233	17.9988	-1.4312	0.370821	0.494929	-2.89174	0.00383117	0.326128	Sus scrofa activin A receptor, type IB (ACVR1B), mRNA. [Source:RefSeq mRNA;Acc:NM_001195322]	GO:0005515	protein binding	Interacting selectively and non-covalently with any protein or protein complex (a complex of two or more proteins that may include other nonprotein molecules). [GOC:go_curators]	ssc04010:MAPK signaling pathway,ssc04144:Endocytosis,ssc04350:TGF-beta signaling pathway,ssc04520:Adherens junction,ssc05200:Pathways in cancer,ssc05210:Colorectal cancer,ssc05212:Pancreatic cancer,ssc05220:Chronic myeloid leukemia,	PTHR23255	serine/threonine protein kinase receptor;TGF-beta receptor;serine/threonine protein kinase receptor;protein kinase
ENSSSCG00000006451	15.5036	1.43635	2.70635	0.501077	2.86653	0.00415004	0.345274	Sus scrofa CD1B antigen (PCD1B), mRNA. [Source:RefSeq mRNA;Acc:NM_001097491]	GO:0005515	protein binding	Interacting selectively and non-covalently with any protein or protein complex (a complex of two or more proteins that may include other nonprotein molecules). [GOC:go_curators]	ssc04640:Hematopoietic cell lineage,	PTHR16675	immunoglobulin receptor superfamily;immunoglobulin receptor superfamily;major histocompatibility complex antigen
ENSSSCG00000011513	24.2945	-1.35234	0.391656	0.471864	-2.86596	0.00415748	0.345274	Microphthalmia-associated transcription factor; Uncharacterized protein [Source:UniProtKB/TrEMBL;Acc:Q6PU47]	GO:0006355	regulation of transcription, DNA-dependent	Any process that modulates the frequency, rate or extent of cellular DNA-dependent transcription. [GOC:go_curators, GOC:txnOH]		PTHR10014	basic helix-loop-helix transcription factor;nucleic acid binding
ENSSSCG00000030638	46.7129	-1.38934	0.38174	0.484306	-2.86872	0.00412136	0.345274	Uncharacterized protein [Source:UniProtKB/TrEMBL;Acc:I3LMQ0]	GO:0016021	integral to membrane	Penetrating at least one phospholipid bilayer of a membrane. May also refer to the state of being buried in the bilayer with no exposure outside the bilayer. When used to describe a protein, indicates that all or part of the peptide sequence is embedded in the membrane. [GOC:go_curators]		PTHR11923	receptor
ENSSSCG00000015567	821.878	-1.05688	0.480669	0.370681	-2.85119	0.00435554	0.358805	family with sequence similarity 129, member A [Source:HGNC Symbol;Acc:16784]	GO:0005515	protein binding	Interacting selectively and non-covalently with any protein or protein complex (a complex of two or more proteins that may include other nonprotein molecules). [GOC:go_curators]		PTHR14392
ENSSSCG00000022397	29.0977	-1.26097	0.417263	0.444301	-2.8381	0.00453835	0.362181	Uncharacterized protein [Source:UniProtKB/TrEMBL;Acc:F1S4E2]	GO:0005525	GTP binding	Interacting selectively and non-covalently with GTP, guanosine triphosphate. [GOC:ai]		PTHR10751	heterotrimeric G-protein
ENSSSCG00000004682	394.04	-1.35555	0.390786	0.477304	-2.84001	0.00451119	0.362181	Sus scrofa beta-2-microglobulin (B2M), mRNA. [Source:RefSeq mRNA;Acc:NM_213978]	GO:0005515	protein binding	Interacting selectively and non-covalently with any protein or protein complex (a complex of two or more proteins that may include other nonprotein molecules). [GOC:go_curators]
ENSSSCG00000014073	564.057	-1.10133	0.466086	0.387902	-2.8392	0.00452264	0.362181	Sus scrofa hexosaminidase B (beta polypeptide) (HEXB), mRNA. [Source:RefSeq mRNA;Acc:NM_213921]	GO:0046982	protein heterodimerization activity	Interacting selectively and non-covalently with a nonidentical protein to form a heterodimer. [GOC:ai]		PTHR22600	glycosidase
ENSSSCG00000009097	1026.57	-1.13894	0.454093	0.400521	-2.84365	0.00446	0.362181	annexin A5 [Source:HGNC Symbol;Acc:543]	GO:0005515	protein binding	Interacting selectively and non-covalently with any protein or protein complex (a complex of two or more proteins that may include other nonprotein molecules). [GOC:go_curators]		PTHR10502
ENSSSCG00000023215	31.7452	-1.26522	0.416037	0.448707	-2.8197	0.00480689	0.380452	monoamine oxidase B [Source:HGNC Symbol;Acc:6834]	GO:0016491	oxidoreductase activity	Catalysis of an oxidation-reduction (redox) reaction, a reversible chemical reaction in which the oxidation state of an atom or atoms within a molecule is altered. One substrate acts as a hydrogen or electron donor and becomes oxidized, while the other acts as hydrogen or electron acceptor and becomes reduced. [GOC:go_curators]		PTHR10742	DNA methyltransferase;oxidase;DNA binding protein
ENSSSCG00000002440	58.1057	1.14414	2.21014	0.406101	2.81738	0.00484178	0.380452	coiled-coil domain containing 88C [Source:HGNC Symbol;Acc:19967]	GO:0005515	protein binding	Interacting selectively and non-covalently with any protein or protein complex (a complex of two or more proteins that may include other nonprotein molecules). [GOC:go_curators]		PTHR18947	membrane traffic protein;kinase modulator
ENSSSCG00000000999	238.156	1.10402	2.14954	0.392761	2.81094	0.00493977	0.385189	Uncharacterized protein [Source:UniProtKB/TrEMBL;Acc:F1RX06]	GO:0003824	catalytic activity	Catalysis of a biochemical reaction at physiological temperatures. In biologically catalyzed reactions, the reactants are known as substrates, and the catalysts are naturally occurring macromolecular substances known as enzymes. Enzymes possess specific binding sites for substrates, and are usually composed wholly or largely of protein, but RNA that has catalytic activity (ribozyme) is often also…		PTHR11941	acetyltransferase;acyltransferase;dehydrogenase;hydratase;ligase;epimerase/racemase
ENSSSCG00000000619	16.7036	1.38371	2.60938	0.49369	2.80279	0.00506633	0.392065	KIAA1467 [Source:HGNC Symbol;Acc:29288]					PTHR21419
ENSSSCG00000010944	122.92	-1.11087	0.463014	0.397291	-2.79611	0.00517214	0.394279	fructose-1,6-bisphosphatase 1 [Source:HGNC Symbol;Acc:3606]	GO:0005515	protein binding	Interacting selectively and non-covalently with any protein or protein complex (a complex of two or more proteins that may include other nonprotein molecules). [GOC:go_curators]		PTHR11556	carbohydrate phosphatase;carbohydrate phosphatase
ENSSSCG00000009542	237.253	-1.05851	0.480127	0.378545	-2.79626	0.00516976	0.394279	Sus scrofa tumor necrosis factor (ligand) superfamily, member 13b (TNFSF13B), mRNA. [Source:RefSeq mRNA;Acc:NM_001097498]	GO:0005515	protein binding	Interacting selectively and non-covalently with any protein or protein complex (a complex of two or more proteins that may include other nonprotein molecules). [GOC:go_curators]	ssc04060:Cytokine-cytokine receptor interaction,ssc04672:Intestinal immune network for IgA production,	PTHR15151
ENSSSCG00000002452	59.4142	-1.25963	0.417652	0.451466	-2.79008	0.00526951	0.397838	Uncharacterized protein [Source:UniProtKB/TrEMBL;Acc:F1SD70]	GO:0008233	peptidase activity	Catalysis of the hydrolysis of a peptide bond. A peptide bond is a covalent bond formed when the carbon atom from the carboxyl group of one amino acid shares electrons with the nitrogen atom from the amino group of a second amino acid. [GOC:jl, ISBN:0815332181]	ssc04142:Lysosome,ssc04612:Antigen processing and presentation,	PTHR12000	cysteine protease;cysteine protease
ENSSSCG00000004666	247.269	-1.13201	0.456281	0.40609	-2.78758	0.00531039	0.397838	Sus scrofa sulfide quinone reductase-like (yeast) (SQRDL), nuclear gene encoding mitochondrial protein, mRNA. [Source:RefSeq mRNA;Acc:NM_001244238]	GO:0016491	oxidoreductase activity	Catalysis of an oxidation-reduction (redox) reaction, a reversible chemical reaction in which the oxidation state of an atom or atoms within a molecule is altered. One substrate acts as a hydrogen or electron donor and becomes oxidized, while the other acts as hydrogen or electron acceptor and becomes reduced. [GOC:go_curators]		PTHR10632
ENSSSCG00000022343	1532.22	1.23847	2.35948	0.444527	2.78604	0.00533567	0.397838	enolase 1, (alpha) [Source:HGNC Symbol;Acc:3350]	GO:0005515	protein binding	Interacting selectively and non-covalently with any protein or protein complex (a complex of two or more proteins that may include other nonprotein molecules). [GOC:go_curators]		PTHR11902	lyase
ENSSSCG00000015540	43.3031	-1.23961	0.423487	0.446817	-2.77431	0.00553181	0.4062	major histocompatibility complex, class I-related [Source:HGNC Symbol;Acc:4975]	GO:0005515	protein binding	Interacting selectively and non-covalently with any protein or protein complex (a complex of two or more proteins that may include other nonprotein molecules). [GOC:go_curators]		PTHR16675	immunoglobulin receptor superfamily;immunoglobulin receptor superfamily;major histocompatibility complex antigen
ENSSSCG00000000490	104.654	1.29141	2.44767	0.466092	2.77071	0.00559337	0.4062	cleavage and polyadenylation specificity factor subunit 6 [Source:RefSeq peptide;Acc:NP_001182260]	GO:0005515	protein binding	Interacting selectively and non-covalently with any protein or protein complex (a complex of two or more proteins that may include other nonprotein molecules). [GOC:go_curators]		PTHR23204	RNA binding protein
ENSSSCG00000002516	255.247	-1.13482	0.455391	0.409153	-2.77359	0.00554408	0.4062	Uncharacterized protein [Source:UniProtKB/TrEMBL;Acc:F1SAP4]	GO:0005515	protein binding	Interacting selectively and non-covalently with any protein or protein complex (a complex of two or more proteins that may include other nonprotein molecules). [GOC:go_curators]		PTHR10055	aminoacyl-tRNA synthetase
ENSSSCG00000008820	562.212	-1.01687	0.494186	0.367112	-2.76993	0.00560687	0.4062	tec protein tyrosine kinase [Source:HGNC Symbol;Acc:11719]	GO:0005515	protein binding	Interacting selectively and non-covalently with any protein or protein complex (a complex of two or more proteins that may include other nonprotein molecules). [GOC:go_curators]		PTHR24418	non-receptor tyrosine protein kinase;non-receptor tyrosine protein kinase
ENSSSCG00000027014	10.7384	-1.4487	0.366352	0.526547	-2.75132	0.00593559	0.426987	Uncharacterized protein [Source:UniProtKB/TrEMBL;Acc:I3LA56]	GO:0005525	GTP binding	Interacting selectively and non-covalently with GTP, guanosine triphosphate. [GOC:ai]		PTHR10751	heterotrimeric G-protein
ENSSSCG00000008360	10.4501	1.40934	2.65615	0.51373	2.74334	0.00608168	0.431247	centrosomal protein 68kDa [Source:HGNC Symbol;Acc:29076]	GO:0005813	centrosome	A structure comprised of a core structure (in most organisms, a pair of centrioles) and peripheral material from which a microtubule-based structure, such as a spindle apparatus, is organized. Centrosomes occur close to the nucleus during interphase in many eukaryotic cells, though in animal cells it changes continually during the cell-division cycle. [GOC:mah, ISBN:0198547684]		PTHR14514	kinase activator
ENSSSCG00000002701	11.1955	1.39459	2.62914	0.510418	2.73225	0.00629034	0.431247	MON1 secretory trafficking family member B [Source:HGNC Symbol;Acc:25020]	GO:0005515	protein binding	Interacting selectively and non-covalently with any protein or protein complex (a complex of two or more proteins that may include other nonprotein molecules). [GOC:go_curators]		PTHR13027
ENSSSCG00000005678	22.3387	1.27794	2.42493	0.46667	2.73843	0.00617336	0.431247	N-terminal Xaa-Pro-Lys N-methyltransferase 1 [Source:HGNC Symbol;Acc:23373]	GO:0008171	O-methyltransferase activity	Catalysis of the transfer of a methyl group to the oxygen atom of an acceptor molecule. [GOC:ai]		PTHR12753	methyltransferase
ENSSSCG00000030388	109.67	-1.36331	0.38869	0.498727	-2.73357	0.00626509	0.431247	uridine phosphorylase 1 [Source:HGNC Symbol;Acc:12576]	GO:0004850	uridine phosphorylase activity	Catalysis of the reaction: uridine + phosphate = uracil + alpha-D-ribose 1-phosphate. [EC:2.4.2.3]		PTHR21234	phosphorylase
ENSSSCG00000007755	227.357	-1.22778	0.426973	0.448892	-2.73514	0.00623534	0.431247	Uncharacterized protein [Source:UniProtKB/TrEMBL;Acc:F1RIS4]					PTHR23220	cell adhesion molecule
ENSSSCG00000023584	230.583	-1.09456	0.468279	0.398848	-2.7443	0.00606402	0.431247	Uncharacterized protein [Source:UniProtKB/TrEMBL;Acc:I3LPP0]					PTHR11437
ENSSSCG00000010448	291.703	-1.07764	0.473803	0.394237	-2.73349	0.00626677	0.431247	Fas cell surface death receptor [Source:HGNC Symbol;Acc:11920]	GO:0005515	protein binding	Interacting selectively and non-covalently with any protein or protein complex (a complex of two or more proteins that may include other nonprotein molecules). [GOC:go_curators]	ssc04010:MAPK signaling pathway,ssc04060:Cytokine-cytokine receptor interaction,ssc04115:p53 signaling pathway,ssc04210:Apoptosis,ssc04650:Natural killer cell mediated cytotoxicity,ssc04940:Type I diabetes mellitus,ssc05010:Alzheimer's disease,ssc05200:Pathways in cancer,ssc05320:Autoimmune thyroid disease,ssc05330:Allograft rejection,ssc05332:Graft-versus-host disease,	PTHR23097	tumor necrosis factor receptor
ENSSSCG00000003919	21.6049	1.2502	2.37875	0.459067	2.72336	0.00646216	0.434283	mutY homolog [Source:HGNC Symbol;Acc:7527]	GO:0005515	protein binding	Interacting selectively and non-covalently with any protein or protein complex (a complex of two or more proteins that may include other nonprotein molecules). [GOC:go_curators]		PTHR10359	DNA glycosylase;endodeoxyribonuclease;nuclease;glycosidase
ENSSSCG00000004762	36.1722	1.29333	2.45094	0.47457	2.72528	0.00642477	0.434283	DnaJ (Hsp40) homolog, subfamily C, member 17 [Source:HGNC Symbol;Acc:25556]	GO:0003676	nucleic acid binding	Interacting selectively and non-covalently with any nucleic acid. [GOC:jl]		PTHR24078	chaperone
ENSSSCG00000009330	1005.29	-1.0268	0.490799	0.376878	-2.72448	0.00644025	0.434283	Sus scrofa arachidonate 5-lipoxygenase-activating protein (ALOX5AP), mRNA. [Source:RefSeq mRNA;Acc:NM_001164001]	GO:0005515	protein binding	Interacting selectively and non-covalently with any protein or protein complex (a complex of two or more proteins that may include other nonprotein molecules). [GOC:go_curators]		PTHR10250	transferase
ENSSSCG00000028662	20.4883	1.31005	2.47949	0.483583	2.70904	0.00674778	0.450513		GO:0004115	3',5'-cyclic-AMP phosphodiesterase activity	Catalysis of the reaction: adenosine 3',5'-cyclic phosphate + H2O = adenosine 5'-phosphate. [GOC:ai]		PTHR11347	phosphodiesterase
ENSSSCG00000017087	684.86	-1.08155	0.472522	0.399563	-2.70682	0.00679314	0.450597	GM2 ganglioside activator [Source:HGNC Symbol;Acc:4367]	GO:0008047	enzyme activator activity	Increases the activity of an enzyme. [GOC:mah]		PTHR17357	transfer/carrier protein
ENSSSCG00000029075	57.4718	-1.17088	0.44415	0.435296	-2.68985	0.00714847	0.450751	Uncharacterized protein [Source:UniProtKB/TrEMBL;Acc:F1S5J8]	GO:0003824	catalytic activity	Catalysis of a biochemical reaction at physiological temperatures. In biologically catalyzed reactions, the reactants are known as substrates, and the catalysts are naturally occurring macromolecular substances known as enzymes. Enzymes possess specific binding sites for substrates, and are usually composed wholly or largely of protein, but RNA that has catalytic activity (ribozyme) is often also…		PTHR24096	ligase
ENSSSCG00000030978	71.5305	-1.12743	0.45773	0.41909	-2.69019	0.00714117	0.450751
ENSSSCG00000003491	101.709	-1.15421	0.449314	0.428583	-2.69307	0.0070797	0.450751	aldo-keto reductase family 7-like [Source:HGNC Symbol;Acc:24056]	GO:0019119	phenanthrene-9,10-epoxide hydrolase activity	Catalysis of the reaction: phenanthrene-9,10-oxide + H2O = trans-9,10-dihydrodiolphenanthrene. [GOC:mah, UM-BBD_reactionID:r0496, UM-BBD_reactionID:r0560]		PTHR11732	reductase
ENSSSCG00000005743	138.636	1.19492	2.28932	0.443549	2.69399	0.00706022	0.450751	vav 2 guanine nucleotide exchange factor [Source:HGNC Symbol;Acc:12658]	GO:0005515	protein binding	Interacting selectively and non-covalently with any protein or protein complex (a complex of two or more proteins that may include other nonprotein molecules). [GOC:go_curators]	ssc04062:Chemokine signaling pathway,ssc04510:Focal adhesion,ssc04650:Natural killer cell mediated cytotoxicity,ssc04660:T cell receptor signaling pathway,ssc04662:B cell receptor signaling pathway,ssc04664:Fc epsilon RI signaling pathway,ssc04666:Fc gamma R-mediated phagocytosis,ssc04670:Leukocyte transendothelial migration,ssc04810:Regulation of actin cytoskeleton,	PTHR22826	signaling molecule;guanyl-nucleotide exchange factor
ENSSSCG00000010476	168.86	-1.06658	0.477449	0.394787	-2.70166	0.00689937	0.450751	Uncharacterized protein [Source:UniProtKB/TrEMBL;Acc:F1SC82]	GO:0005515	protein binding	Interacting selectively and non-covalently with any protein or protein complex (a complex of two or more proteins that may include other nonprotein molecules). [GOC:go_curators]		PTHR12546	membrane traffic protein
ENSSSCG00000000194	277.523	-1.2329	0.425461	0.456004	-2.70371	0.006857	0.450751	tubulin, alpha 1c [Source:HGNC Symbol;Acc:20768]	GO:0005525	GTP binding	Interacting selectively and non-covalently with GTP, guanosine triphosphate. [GOC:ai]		PTHR11588	tubulin
ENSSSCG00000029042	1628.55	-0.983051	0.505909	0.36521	-2.69174	0.00710798	0.450751	Uncharacterized protein [Source:UniProtKB/TrEMBL;Acc:I3LNS4]	GO:0016491	oxidoreductase activity	Catalysis of an oxidation-reduction (redox) reaction, a reversible chemical reaction in which the oxidation state of an atom or atoms within a molecule is altered. One substrate acts as a hydrogen or electron donor and becomes oxidized, while the other acts as hydrogen or electron acceptor and becomes reduced. [GOC:go_curators]		PTHR24316	dehydrogenase;reductase
ENSSSCG00000025049	1820.57	-1.04323	0.485239	0.387199	-2.69431	0.00705348	0.450751	Sus scrofa cytochrome b reductase 1 (CYBRD1), mRNA. [Source:RefSeq mRNA;Acc:NM_001128452]	GO:0000293	ferric-chelate reductase activity	Catalysis of the reaction: 2 Fe2+ + NAD+ = 2 Fe3+ + NADH + H(+). [EC:1.16.1.7]		PTHR10106	reductase
ENSSSCG00000000787	15.334	-1.3158	0.401703	0.490538	-2.68235	0.00731061	0.451694	Uncharacterized protein [Source:UniProtKB/TrEMBL;Acc:F1SHN3]	GO:0030414	peptidase inhibitor activity	Stops, prevents or reduces the activity of a peptidase, any enzyme that catalyzes the hydrolysis peptide bonds. [GOC:jl]		PTHR23361	extracellular matrix structural protein
ENSSSCG00000029033	21.0155	1.30472	2.47036	0.486656	2.681	0.00734031	0.451694	Uncharacterized protein [Source:UniProtKB/TrEMBL;Acc:I3LJ85]	GO:0000166	nucleotide binding	Interacting selectively and non-covalently with a nucleotide, any compound consisting of a nucleoside that is esterified with (ortho)phosphate or an oligophosphate at any hydroxyl group on the ribose or deoxyribose. [GOC:mah, ISBN:0198547684]		PTHR23347
ENSSSCG00000027543	25.434	-1.21497	0.430783	0.453064	-2.68167	0.00732564	0.451694	Uncharacterized protein [Source:UniProtKB/TrEMBL;Acc:I3LRS1]	GO:0005488	binding	The selective, non-covalent, often stoichiometric, interaction of a molecule with one or more specific sites on another molecule. [GOC:ceb, GOC:mah, ISBN:0198506732]		PTHR10048	kinase;kinase
ENSSSCG00000012201	275.745	-1.0434	0.485183	0.388948	-2.68262	0.0073047	0.451694	chromosome X open reading frame 21 [Source:HGNC Symbol;Acc:25667]					PTHR14889
ENSSSCG00000015360	11.3034	-1.42256	0.373049	0.533679	-2.66558	0.00768554	0.46261	Uncharacterized protein [Source:UniProtKB/TrEMBL;Acc:F1SEJ0]	GO:0005515	protein binding	Interacting selectively and non-covalently with any protein or protein complex (a complex of two or more proteins that may include other nonprotein molecules). [GOC:go_curators]		PTHR24150
ENSSSCG00000027174	9.98465	-1.41918	0.373926	0.532225	-2.6665	0.00766464	0.46261	Uncharacterized protein [Source:UniProtKB/TrEMBL;Acc:I3L8T9]					PTHR22879
ENSSSCG00000020690	13.862	1.31452	2.48719	0.494344	2.65911	0.0078347	0.46261	Uncharacterized protein [Source:UniProtKB/TrEMBL;Acc:I3LQK1]	GO:0050660	flavin adenine dinucleotide binding	Interacting selectively and non-covalently with FAD, flavin-adenine dinucleotide, the coenzyme or the prosthetic group of various flavoprotein oxidoreductase enzymes, in either the oxidized form, FAD, or the reduced form, FADH2. [CHEBI:24040, GOC:ai, GOC:imk, ISBN:0198506732]		PTHR10909	transferase;dehydrogenase;oxidase
ENSSSCG00000023714	46.7526	-1.16458	0.446094	0.436359	-2.66886	0.00761101	0.46261	solute carrier family 31 (copper transporter), member 2 [Source:HGNC Symbol;Acc:11017]	GO:0005375	copper ion transmembrane transporter activity	Catalysis of the transfer of copper (Cu) ions from one side of a membrane to the other. [GOC:ai]		PTHR12483	cation transporter
ENSSSCG00000027492	143.195	-1.09098	0.469442	0.409886	-2.66167	0.00777548	0.46261	NFU1 iron-sulfur cluster scaffold homolog (S. cerevisiae) [Source:HGNC Symbol;Acc:16287]	GO:0005515	protein binding	Interacting selectively and non-covalently with any protein or protein complex (a complex of two or more proteins that may include other nonprotein molecules). [GOC:go_curators]		PTHR10516
ENSSSCG00000025034	2820.13	-1.03097	0.489382	0.387344	-2.66164	0.00777617	0.46261	lysosomal protein transmembrane 5 [Source:HGNC Symbol;Acc:29612]	GO:0016021	integral to membrane	Penetrating at least one phospholipid bilayer of a membrane. May also refer to the state of being buried in the bilayer with no exposure outside the bilayer. When used to describe a protein, indicates that all or part of the peptide sequence is embedded in the membrane. [GOC:go_curators]		PTHR12479	transporter
ENSSSCG00000007977	2491.66	1.08968	2.12827	0.40969	2.65977	0.00781932	0.46261	hemoglobin, mu [Source:HGNC Symbol;Acc:4826]	GO:0046872	metal ion binding	Interacting selectively and non-covalently with any metal ion. [GOC:ai]		PTHR11442	transfer/carrier protein
ENSSSCG00000022719	24.3817	-1.35175	0.391817	0.509438	-2.65341	0.00796836	0.467797	RAB20, member RAS oncogene family [Source:HGNC Symbol;Acc:18260]	GO:0003924	GTPase activity	Catalysis of the reaction: GTP + H2O = GDP + phosphate. [ISBN:0198547684]		PTHR24073
ENSSSCG00000015299	10097.3	-1.05438	0.481505	0.398275	-2.64736	0.00811232	0.473528	Sus scrofa STEAP family member 4 (STEAP4), mRNA. [Source:RefSeq mRNA;Acc:NM_001166489]	GO:0005886	plasma membrane	The membrane surrounding a cell that separates the cell from its external environment. It consists of a phospholipid bilayer and associated proteins. [ISBN:0716731363]		PTHR14239
ENSSSCG00000020899	608.988	-0.973457	0.509284	0.368704	-2.64021	0.00828537	0.480693	Uncharacterized protein [Source:UniProtKB/TrEMBL;Acc:I3L944]	GO:0005515	protein binding	Interacting selectively and non-covalently with any protein or protein complex (a complex of two or more proteins that may include other nonprotein molecules). [GOC:go_curators]		PTHR12558	ubiquitin-protein ligase
ENSSSCG00000001469	2076.85	-1.0388	0.486731	0.393721	-2.63843	0.00832918	0.480693	Sus scrofa MHC class II, DM beta (SLA-DMB), mRNA. [Source:RefSeq mRNA;Acc:NM_001113707]	GO:0005515	protein binding	Interacting selectively and non-covalently with any protein or protein complex (a complex of two or more proteins that may include other nonprotein molecules). [GOC:go_curators]	ssc04514:Cell adhesion molecules (CAMs),ssc04612:Antigen processing and presentation,ssc04672:Intestinal immune network for IgA production,ssc04940:Type I diabetes mellitus,ssc05310:Asthma,ssc05320:Autoimmune thyroid disease,ssc05322:Systemic lupus erythematosus,ssc05330:Allograft rejection,ssc05332:Graft-versus-host disease,ssc05416:Viral myocarditis,	PTHR19944	major histocompatibility complex antigen
ENSSSCG00000024398	20.9146	1.31445	2.48707	0.500465	2.62646	0.00862786	0.495132	Uncharacterized protein [Source:UniProtKB/TrEMBL;Acc:I3LN23]	GO:0003735	structural constituent of ribosome	The action of a molecule that contributes to the structural integrity of the ribosome. [GOC:mah]		PTHR11545	ribosomal protein
ENSSSCG00000007754	176.417	-1.15454	0.449209	0.440668	-2.61998	0.00879348	0.501818	Uncharacterized protein [Source:UniProtKB/TrEMBL;Acc:F1RIS5]	GO:0016021	integral to membrane	Penetrating at least one phospholipid bilayer of a membrane. May also refer to the state of being buried in the bilayer with no exposure outside the bilayer. When used to describe a protein, indicates that all or part of the peptide sequence is embedded in the membrane. [GOC:go_curators]		PTHR23220	cell adhesion molecule
ENSSSCG00000016504	55.7348	-1.15413	0.449338	0.442414	-2.6087	0.00908869	0.515783	Sus scrofa thromboxane A synthase 1 (platelet) (TBXAS1), mRNA. [Source:RefSeq mRNA;Acc:NM_214046]	GO:0046872	metal ion binding	Interacting selectively and non-covalently with any metal ion. [GOC:ai]		PTHR24301
ENSSSCG00000025686	333.884	-1.15425	0.449299	0.444644	-2.59591	0.00943416	0.532431	kynurenine 3-monooxygenase (kynurenine 3-hydroxylase) [Source:HGNC Symbol;Acc:6381]	GO:0050660	flavin adenine dinucleotide binding	Interacting selectively and non-covalently with FAD, flavin-adenine dinucleotide, the coenzyme or the prosthetic group of various flavoprotein oxidoreductase enzymes, in either the oxidized form, FAD, or the reduced form, FADH2. [CHEBI:24040, GOC:ai, GOC:imk, ISBN:0198506732]		PTHR13789	oxygenase
ENSSSCG00000014924	1511.51	-1.03446	0.488198	0.39937	-2.59023	0.00959111	0.538314	cathepsin C [Source:HGNC Symbol;Acc:2528]	GO:0016505	peptidase activator activity involved in apoptotic process	Increases the activity of a peptidase that is involved in the apoptotic process. [GOC:BHF, GOC:mah, GOC:mtg_apoptosis, GOC:rl]		PTHR12411	cysteine protease;cysteine protease
ENSSSCG00000014326	85.6046	-1.05696	0.480643	0.40942	-2.58161	0.00983412	0.548937	kinesin family member 20A [Source:HGNC Symbol;Acc:9787]	GO:0019901	protein kinase binding	Interacting selectively and non-covalently with a protein kinase, any enzyme that catalyzes the transfer of a phosphate group, usually from ATP, to a protein substrate. [GOC:jl]		PTHR24115	microtubule binding motor protein
ENSSSCG00000002005	28.4172	1.15522	2.22718	0.449136	2.57209	0.0101086	0.561192	ER membrane protein complex subunit 9 [Source:HGNC Symbol;Acc:20273]	GO:0072546	ER membrane protein complex	A transmembrane protein complex that is involved in protein folding in the endoplasmic reticulum. In S. cerevisiae, it has six members: EMC1, EMC2, AIM27, EMC4, KRE27, and EMC6. [GOC:dgf, PMID:19325107]		PTHR12941
ENSSSCG00000000972	29.0122	1.14127	2.20575	0.444945	2.56496	0.0103187	0.566696	tubulin, gamma complex associated protein 6 [Source:HGNC Symbol;Acc:18127]	GO:0008017	microtubule binding	Interacting selectively and non-covalently with microtubules, filaments composed of tubulin monomers. [GOC:krc]		PTHR19302	non-motor microtubule binding protein
ENSSSCG00000010957	1814.3	1.22921	2.34439	0.479183	2.56523	0.0103109	0.566696	Uncharacterized protein [Source:UniProtKB/TrEMBL;Acc:F1S4H9]	GO:0005488	binding	The selective, non-covalent, often stoichiometric, interaction of a molecule with one or more specific sites on another molecule. [GOC:ceb, GOC:mah, ISBN:0198506732]		PTHR12784
ENSSSCG00000003362	9.56031	1.33666	2.52567	0.522086	2.56024	0.0104601	0.567099	centrosomal protein 104kDa [Source:HGNC Symbol;Acc:24866]	GO:0005814	centriole	A cellular organelle, found close to the nucleus in many eukaryotic cells, consisting of a small cylinder with microtubular walls, 300-500 nm long and 150-250 nm in diameter. It contains nine short, parallel, peripheral microtubular fibrils, each fibril consisting of one complete microtubule fused to two incomplete microtubules. Cells usually have two centrioles, lying at right angles to each oth…		PTHR13371
ENSSSCG00000012637	26.2628	-1.1393	0.453981	0.444906	-2.56075	0.0104446	0.567099	Uncharacterized protein [Source:UniProtKB/TrEMBL;Acc:F1RU74]	GO:0005515	protein binding	Interacting selectively and non-covalently with any protein or protein complex (a complex of two or more proteins that may include other nonprotein molecules). [GOC:go_curators]		PTHR24412
ENSSSCG00000001453	4323.81	-1.04851	0.483468	0.409708	-2.55916	0.0104926	0.567099	Sus scrofa MHC class II DR-alpha (SLA-DRA), mRNA. [Source:RefSeq mRNA;Acc:NM_001113706]	GO:0005515	protein binding	Interacting selectively and non-covalently with any protein or protein complex (a complex of two or more proteins that may include other nonprotein molecules). [GOC:go_curators]	ssc04514:Cell adhesion molecules (CAMs),ssc04612:Antigen processing and presentation,ssc04672:Intestinal immune network for IgA production,ssc04940:Type I diabetes mellitus,ssc05310:Asthma,ssc05320:Autoimmune thyroid disease,ssc05322:Systemic lupus erythematosus,ssc05330:Allograft rejection,ssc05332:Graft-versus-host disease,ssc05416:Viral myocarditis,	PTHR19944	major histocompatibility complex antigen
ENSSSCG00000023121	42.9321	1.18917	2.28022	0.466686	2.54812	0.0108305	0.579231	ATP-binding cassette, sub-family A (ABC1), member 7 [Source:HGNC Symbol;Acc:37]	GO:0017111	nucleoside-triphosphatase activity	Catalysis of the reaction: a nucleoside triphosphate + H2O = nucleoside diphosphate + phosphate. [EC:3.6.1.15]		PTHR19229	ATP-binding cassette (ABC) transporter
ENSSSCG00000008486	90.9649	-1.03965	0.486444	0.407853	-2.54909	0.0108004	0.579231	Sus scrofa galactose mutarotase (aldose 1-epimerase) (GALM), mRNA. [Source:RefSeq mRNA;Acc:NM_214406]	GO:0030246	carbohydrate binding	Interacting selectively and non-covalently with any carbohydrate, which includes monosaccharides, oligosaccharides and polysaccharides as well as substances derived from monosaccharides by reduction of the carbonyl group (alditols), by oxidation of one or more hydroxy groups to afford the corresponding aldehydes, ketones, or carboxylic acids, or by replacement of one or more hydroxy group(s) by a…		PTHR10091	epimerase/racemase
ENSSSCG00000017917	9.86915	1.29854	2.4598	0.51173	2.53755	0.0111632	0.593577	Uncharacterized protein [Source:UniProtKB/TrEMBL;Acc:F1RFV9]	GO:0005515	protein binding	Interacting selectively and non-covalently with any protein or protein complex (a complex of two or more proteins that may include other nonprotein molecules). [GOC:go_curators]		PTHR24361
ENSSSCG00000000031	20.528	1.19562	2.29043	0.471472	2.53593	0.0112149	0.593577	malonyl CoA:ACP acyltransferase (mitochondrial) [Source:HGNC Symbol;Acc:29622]	GO:0016740	transferase activity	Catalysis of the transfer of a group, e.g. a methyl group, glycosyl group, acyl group, phosphorus-containing, or other groups, from one compound (generally regarded as the donor) to another compound (generally regarded as the acceptor). Transferase is the systematic name for any enzyme of EC class 2. [ISBN:0198506732]		PTHR10982	acyltransferase
ENSSSCG00000021259	194.957	-0.991328	0.503014	0.391516	-2.53202	0.0113407	0.597139	cytidine deaminase [Source:HGNC Symbol;Acc:1712]	GO:0042803	protein homodimerization activity	Interacting selectively and non-covalently with an identical protein to form a homodimer. [GOC:jl]		PTHR11644	deaminase
ENSSSCG00000016170	636.869	1.21536	2.32199	0.4804	2.52989	0.0114097	0.597695	BRCA1 associated RING domain 1 [Source:HGNC Symbol;Acc:952]	GO:0005515	protein binding	Interacting selectively and non-covalently with any protein or protein complex (a complex of two or more proteins that may include other nonprotein molecules). [GOC:go_curators]		PTHR24171
ENSSSCG00000009350	31.9923	-1.12193	0.459478	0.443878	-2.52757	0.0114854	0.598591	Uncharacterized protein [Source:UniProtKB/TrEMBL;Acc:F1RSR3]					PTHR13743	enzyme modulator
ENSSSCG00000029221	30.7078	-1.21447	0.430931	0.481296	-2.52334	0.0116246	0.60277	Sus scrofa high-affinity copper uptake protein (CTR1), mRNA. [Source:RefSeq mRNA;Acc:NM_214100]	GO:0005375	copper ion transmembrane transporter activity	Catalysis of the transfer of copper (Cu) ions from one side of a membrane to the other. [GOC:ai]		PTHR12483	cation transporter
ENSSSCG00000025602	46.7376	-1.10365	0.465338	0.438025	-2.5196	0.0117488	0.60613	Uncharacterized protein [Source:UniProtKB/TrEMBL;Acc:I3LFL8]	GO:0005085	guanyl-nucleotide exchange factor activity	Stimulates the exchange of guanyl nucleotides associated with a GTPase. Under normal cellular physiological conditions, the concentration of GTP is higher than that of GDP, favoring the replacement of GDP by GTP in association with the GTPase. [GOC:kd, GOC:mah]		PTHR23317	guanyl-nucleotide exchange factor
ENSSSCG00000016637	2234.66	-1.13105	0.456584	0.449449	-2.51652	0.011852	0.608381	transcription factor EC [Source:HGNC Symbol;Acc:11754]	GO:0046983	protein dimerization activity	The formation of a protein dimer, a macromolecular structure consists of two noncovalently associated identical or nonidentical subunits. [ISBN:0198506732]		PTHR10014	basic helix-loop-helix transcription factor;nucleic acid binding
ENSSSCG00000009761	12.2666	1.26073	2.39617	0.501774	2.51254	0.0119864	0.610338	Sus scrofa nuclear receptor corepressor 2 (LOC733643), mRNA. [Source:RefSeq mRNA;Acc:NM_001044576]	GO:0003682	chromatin binding	Interacting selectively and non-covalently with chromatin, the network of fibers of DNA, protein, and sometimes RNA, that make up the chromosomes of the eukaryotic nucleus during interphase. [GOC:jl, ISBN:0198506732, PMID:20404130]	ssc04330:Notch signaling pathway,	PTHR13992	transcription cofactor;nucleic acid binding
ENSSSCG00000022737	31.1196	-1.13897	0.454083	0.453437	-2.51186	0.0120096	0.610338	Uncharacterized protein [Source:UniProtKB/TrEMBL;Acc:I3LDE9]	GO:0005515	protein binding	Interacting selectively and non-covalently with any protein or protein complex (a complex of two or more proteins that may include other nonprotein molecules). [GOC:go_curators]		PTHR15079
ENSSSCG00000017252	218.138	-0.982177	0.506215	0.391363	-2.50963	0.0120858	0.610872	potassium inwardly-rectifying channel, subfamily J, member 2 [Source:HGNC Symbol;Acc:6263]	GO:0005515	protein binding	Interacting selectively and non-covalently with any protein or protein complex (a complex of two or more proteins that may include other nonprotein molecules). [GOC:go_curators]		PTHR11767
ENSSSCG00000016676	523.293	1.13667	2.19873	0.453208	2.50806	0.0121397	0.610872		GO:0008168	methyltransferase activity	Catalysis of the transfer of a methyl group to an acceptor molecule. [ISBN:0198506732]		PTHR10867	methyltransferase
ENSSSCG00000022090	24.6187	-1.15888	0.447861	0.463713	-2.49912	0.0124502	0.62103	Uncharacterized protein [Source:UniProtKB/TrEMBL;Acc:F1S4E5]	GO:0005515	protein binding	Interacting selectively and non-covalently with any protein or protein complex (a complex of two or more proteins that may include other nonprotein molecules). [GOC:go_curators]
ENSSSCG00000006374	477.593	-1.00764	0.49736	0.403257	-2.49875	0.0124632	0.62103	CD244 molecule, natural killer cell receptor 2B4 [Source:HGNC Symbol;Acc:18171]	GO:0005515	protein binding	Interacting selectively and non-covalently with any protein or protein complex (a complex of two or more proteins that may include other nonprotein molecules). [GOC:go_curators]		PTHR12080	protein kinase;signaling molecule;immunoglobulin receptor superfamily;protein kinase;immunoglobulin receptor superfamily;cell adhesion molecule
ENSSSCG00000000171	36.4982	1.12943	2.18773	0.45234	2.49687	0.0125295	0.621307	cytoskeleton-associated protein 4 [Source:HGNC Symbol;Acc:16991]	GO:0005811	lipid particle	Any particle of coalesced lipids in the cytoplasm of a cell. May include associated proteins. [GOC:mah]		PTHR18937	chromatin/chromatin-binding protein;hydrolase
ENSSSCG00000013409	293.217	-0.956625	0.515261	0.384447	-2.48832	0.012835	0.633377	Uncharacterized protein [Source:UniProtKB/TrEMBL;Acc:F1S6V1]	GO:0005515	protein binding	Interacting selectively and non-covalently with any protein or protein complex (a complex of two or more proteins that may include other nonprotein molecules). [GOC:go_curators]		PTHR10807	phosphatase;phosphatase
ENSSSCG00000009614	10.3448	1.2612	2.39695	0.509249	2.4766	0.0132642	0.649362	family with sequence similarity 160, member B2 [Source:HGNC Symbol;Acc:16492]					PTHR21705
ENSSSCG00000030368	80.9522	1.04227	2.05946	0.420947	2.47601	0.013286	0.649362	Sus scrofa heat shock protein 70.2 (HSP70.2), mRNA. [Source:RefSeq mRNA;Acc:NM_213766]	GO:0000902	cell morphogenesis	The developmental process in which the size or shape of a cell is generated and organized. [GOC:clt, GOC:dph, GOC:go_curators, GOC:tb]		PTHR19375	Hsp70 family chaperone
ENSSSCG00000009817	110.155	-1.09888	0.46688	0.444983	-2.46948	0.013531	0.658188	P2X purinoceptor [Source:UniProtKB/TrEMBL;Acc:F1RNN5]	GO:0005524	ATP binding	Interacting selectively and non-covalently with ATP, adenosine 5'-triphosphate, a universally important coenzyme and enzyme regulator. [ISBN:0198506732]		PTHR10125	ligand-gated ion channel;ligand-gated ion channel
ENSSSCG00000021464	193.006	-1.03487	0.48806	0.420432	-2.46144	0.0138381	0.669934	sterol O-acyltransferase 1 [Source:HGNC Symbol;Acc:11177]	GO:0005515	protein binding	Interacting selectively and non-covalently with any protein or protein complex (a complex of two or more proteins that may include other nonprotein molecules). [GOC:go_curators]		PTHR10408	acyltransferase
ENSSSCG00000017123	69.0606	-1.03814	0.486956	0.423545	-2.45106	0.0142435	0.683153	Uncharacterized protein [Source:UniProtKB/TrEMBL;Acc:F1S014]					PTHR12066
ENSSSCG00000003483	155.312	-1.0296	0.489846	0.420068	-2.45103	0.0142449	0.683153	peptidyl arginine deiminase, type IV [Source:HGNC Symbol;Acc:18368]	GO:0005515	protein binding	Interacting selectively and non-covalently with any protein or protein complex (a complex of two or more proteins that may include other nonprotein molecules). [GOC:go_curators]		PTHR10837	hydrolase
ENSSSCG00000024866	83.2881	-0.963617	0.51277	0.393917	-2.44624	0.0144354	0.689053
ENSSSCG00000024152	127.071	-0.927695	0.525698	0.380226	-2.43985	0.0146932	0.698099	ets variant 6 [Source:HGNC Symbol;Acc:3495]	GO:0005515	protein binding	Interacting selectively and non-covalently with any protein or protein complex (a complex of two or more proteins that may include other nonprotein molecules). [GOC:go_curators]		PTHR11849	transcription factor;signaling molecule;nucleic acid binding
ENSSSCG00000002904	18.4202	1.16745	2.24614	0.48014	2.43148	0.0150375	0.707869	HAUS augmin-like complex, subunit 5 [Source:HGNC Symbol;Acc:29130]	GO:0070652	HAUS complex	A protein complex that localizes to interphase centrosomes and to mitotic spindle tubules and regulates mitotic spindle assembly and centrosome integrity; in human, the complex consists of eight subunits, some of which are homologous to subunits of the Drosophila Augmin complex. [PMID:19427217]		PTHR24231
ENSSSCG00000009839	191.726	0.970089	1.95896	0.39883	2.43234	0.0150016	0.707869		GO:0005515	protein binding	Interacting selectively and non-covalently with any protein or protein complex (a complex of two or more proteins that may include other nonprotein molecules). [GOC:go_curators]		PTHR22988	non-receptor serine/threonine protein kinase;non-receptor serine/threonine protein kinase
ENSSSCG00000001228	172.445	1.16212	2.23787	0.478952	2.42639	0.0152499	0.714577
ENSSSCG00000005907	14.5207	1.20234	2.30112	0.496074	2.42371	0.0153629	0.716586	aarF domain containing kinase 5 [Source:HGNC Symbol;Acc:21738]	GO:0016772	transferase activity, transferring phosphorus-containing groups	Catalysis of the transfer of a phosphorus-containing group from one compound (donor) to another (acceptor). [GOC:jl, ISBN:0198506732]		PTHR10566	hydrolase;chaperone
ENSSSCG00000027911	93.5014	-0.951035	0.517261	0.393215	-2.41862	0.0155797	0.723394	leukotriene B4 receptor [Source:HGNC Symbol;Acc:6713]	GO:0004974	leukotriene receptor activity	Combining with a leukotriene to initiate a change in cell activity. Leukotrienes are pharmacologically active substances with a set of three conjugated double bonds; some contain a peptide group based on cysteine. [GOC:ai, ISBN:0198506732]		PTHR24230	G-protein coupled receptor
ENSSSCG00000006450	11.4665	1.23588	2.35525	0.514699	2.40117	0.0163427	0.735424	Sus scrofa CD1E antigen (PCD1E), mRNA. [Source:RefSeq mRNA;Acc:NM_001097492]	GO:0005515	protein binding	Interacting selectively and non-covalently with any protein or protein complex (a complex of two or more proteins that may include other nonprotein molecules). [GOC:go_curators]	ssc04640:Hematopoietic cell lineage,	PTHR16675	immunoglobulin receptor superfamily;immunoglobulin receptor superfamily;major histocompatibility complex antigen
ENSSSCG00000020720	13.4427	1.20196	2.30052	0.499335	2.40712	0.0160787	0.735424	murine retrovirus integration site 1 homolog [Source:HGNC Symbol;Acc:7237]	GO:0005515	protein binding	Interacting selectively and non-covalently with any protein or protein complex (a complex of two or more proteins that may include other nonprotein molecules). [GOC:go_curators]		PTHR15352	membrane traffic protein
ENSSSCG00000026139	30.0562	-1.07083	0.476046	0.44486	-2.40711	0.0160794	0.735424	Uncharacterized protein [Source:UniProtKB/TrEMBL;Acc:I3L7C3]	GO:0005515	protein binding	Interacting selectively and non-covalently with any protein or protein complex (a complex of two or more proteins that may include other nonprotein molecules). [GOC:go_curators]		PTHR31266
ENSSSCG00000004254	30.5624	-1.11355	0.462156	0.463351	-2.40325	0.0162501	0.735424	discoidin, CUB and LCCL domain containing 1 [Source:HGNC Symbol;Acc:21479]	GO:0007155	cell adhesion	The attachment of a cell, either to another cell or to an underlying substrate such as the extracellular matrix, via cell adhesion molecules. [GOC:hb, GOC:pf]		PTHR24543	membrane-bound signaling molecule;receptor;metalloprotease;serine protease;metalloprotease;serine protease;cell adhesion molecule
ENSSSCG00000014564	309.398	-0.925175	0.526616	0.384699	-2.40493	0.0161754	0.735424	IFITM1; Ifitm1-like protein; Uncharacterized protein [Source:UniProtKB/TrEMBL;Acc:A9QW81]	GO:0016021	integral to membrane	Penetrating at least one phospholipid bilayer of a membrane. May also refer to the state of being buried in the bilayer with no exposure outside the bilayer. When used to describe a protein, indicates that all or part of the peptide sequence is embedded in the membrane. [GOC:go_curators]		PTHR13999
ENSSSCG00000001455	474.125	-1.11432	0.461909	0.462674	-2.40843	0.0160211	0.735424	Sus scrofa MHC class II histocompatibility antigen SLA-DRB1 (SLA-DRB1), mRNA. [Source:RefSeq mRNA;Acc:NM_001113695]	GO:0005515	protein binding	Interacting selectively and non-covalently with any protein or protein complex (a complex of two or more proteins that may include other nonprotein molecules). [GOC:go_curators]	ssc04514:Cell adhesion molecules (CAMs),ssc04612:Antigen processing and presentation,ssc04672:Intestinal immune network for IgA production,ssc04940:Type I diabetes mellitus,ssc05310:Asthma,ssc05320:Autoimmune thyroid disease,ssc05322:Systemic lupus erythematosus,ssc05330:Allograft rejection,ssc05332:Graft-versus-host disease,ssc05416:Viral myocarditis,	PTHR19944	major histocompatibility complex antigen
ENSSSCG00000013144	730.026	-0.913707	0.530819	0.380472	-2.40151	0.0163277	0.735424	macrophage expressed 1 [Source:HGNC Symbol;Acc:29619]					PTHR31463
ENSSSCG00000022435	11.2216	1.22592	2.33904	0.511842	2.39511	0.0166154	0.744414
ENSSSCG00000003040	29.5717	1.1558	2.22808	0.483566	2.39016	0.0168411	0.751233	Rho guanine nucleotide exchange factor (GEF) 1 [Source:HGNC Symbol;Acc:681]	GO:0005515	protein binding	Interacting selectively and non-covalently with any protein or protein complex (a complex of two or more proteins that may include other nonprotein molecules). [GOC:go_curators]		PTHR22825
ENSSSCG00000015987	786.158	-0.937853	0.522009	0.393039	-2.38616	0.0170255	0.756155	Uncharacterized protein [Source:UniProtKB/TrEMBL;Acc:F1RZF7]	GO:0005515	protein binding	Interacting selectively and non-covalently with any protein or protein complex (a complex of two or more proteins that may include other nonprotein molecules). [GOC:go_curators]		PTHR24411	transcription factor;serine protease;nucleic acid binding;serine protease;non-motor actin binding protein
ENSSSCG00000028291	74.8474	0.958538	1.94334	0.403146	2.37764	0.0174238	0.767172	TAO kinase 2 [Source:HGNC Symbol;Acc:16835]	GO:0004713	protein tyrosine kinase activity	Catalysis of the reaction: ATP + a protein tyrosine = ADP + protein tyrosine phosphate. [EC:2.7.10]		PTHR24361
ENSSSCG00000014136	1850.44	-0.939054	0.521575	0.394807	-2.37852	0.0173825	0.767172	Sus scrofa versican (VCAN), mRNA. [Source:RefSeq mRNA;Acc:NM_001206429]	GO:0005515	protein binding	Interacting selectively and non-covalently with any protein or protein complex (a complex of two or more proteins that may include other nonprotein molecules). [GOC:go_curators]		PTHR22804	extracellular matrix glycoprotein
ENSSSCG00000023715	167.284	-1.02269	0.492198	0.431162	-2.37194	0.0176949	0.774843	Uncharacterized protein [Source:UniProtKB/TrEMBL;Acc:I3L643]	GO:0008484	sulfuric ester hydrolase activity	Catalysis of the reaction: RSO-R' + H2O = RSOOH + R'H. This reaction is the hydrolysis of any sulfuric ester bond, any ester formed from sulfuric acid, O=SO(OH)2. [GOC:ai]		PTHR10342	hydrolase
ENSSSCG00000012006	294.121	-1.02661	0.490861	0.433025	-2.3708	0.0177497	0.774843	Uncharacterized protein [Source:UniProtKB/TrEMBL;Acc:F1SK59]	GO:0042626	ATPase activity, coupled to transmembrane movement of substances	Catalysis of the reaction: ATP + H2O = ADP + phosphate, to directly drive the active transport of a substance across a membrane. [EC:3.6.1.3, GOC:jl]		PTHR24223	ATP-binding cassette (ABC) transporter
ENSSSCG00000008163	10.9359	1.21504	2.32148	0.51304	2.36832	0.017869	0.77673	Uncharacterized protein [Source:UniProtKB/TrEMBL;Acc:F1STG6]	GO:0005515	protein binding	Interacting selectively and non-covalently with any protein or protein complex (a complex of two or more proteins that may include other nonprotein molecules). [GOC:go_curators]		PTHR11890	type I cytokine receptor
ENSSSCG00000003065	22.7895	-1.08221	0.472306	0.458051	-2.36263	0.0181457	0.785418	plasminogen activator, urokinase receptor [Source:HGNC Symbol;Acc:9053]	GO:0008270	zinc ion binding	Interacting selectively and non-covalently with zinc (Zn) ions. [GOC:ai]		PTHR10624
ENSSSCG00000002885	38.3436	1.0914	2.1308	0.462878	2.35785	0.0183813	0.788927	Uncharacterized protein [Source:UniProtKB/TrEMBL;Acc:F1RM77]	GO:0005515	protein binding	Interacting selectively and non-covalently with any protein or protein complex (a complex of two or more proteins that may include other nonprotein molecules). [GOC:go_curators]		PTHR12565	basic helix-loop-helix transcription factor
ENSSSCG00000000970	173.1	0.981574	1.97462	0.416068	2.35917	0.018316	0.788927	protein phosphatase 6, regulatory subunit 2 [Source:HGNC Symbol;Acc:19253]	GO:0005515	protein binding	Interacting selectively and non-covalently with any protein or protein complex (a complex of two or more proteins that may include other nonprotein molecules). [GOC:go_curators]		PTHR12634	phosphatase modulator
ENSSSCG00000023083	10.2898	-1.21754	0.430015	0.522773	-2.32901	0.0198587	0.791891	Uncharacterized protein [Source:UniProtKB/TrEMBL;Acc:I3L598]	GO:0046872	metal ion binding	Interacting selectively and non-covalently with any metal ion. [GOC:ai]		PTHR10910	DNA binding protein;mRNA processing factor;deaminase;kinase activator;defense/immunity protein
ENSSSCG00000001653	10.8475	1.16818	2.24728	0.501413	2.32978	0.0198176	0.791891	peroxisome biogenesis factor 6 [Source:RefSeq peptide;Acc:NP_001103896]	GO:0005515	protein binding	Interacting selectively and non-covalently with any protein or protein complex (a complex of two or more proteins that may include other nonprotein molecules). [GOC:go_curators]		PTHR23077
ENSSSCG00000024800	13.4496	-1.21124	0.431898	0.516601	-2.34463	0.0190462	0.791891	desmocollin 2 [Source:HGNC Symbol;Acc:3036]	GO:0005515	protein binding	Interacting selectively and non-covalently with any protein or protein complex (a complex of two or more proteins that may include other nonprotein molecules). [GOC:go_curators]		PTHR24025	cell junction protein;cadherin
ENSSSCG00000024009	17.0687	1.17871	2.26374	0.503716	2.34003	0.0192821	0.791891	calcium/calmodulin-dependent protein kinase II inhibitor 1 [Source:HGNC Symbol;Acc:24190]	GO:0004860	protein kinase inhibitor activity	Stops, prevents or reduces the activity of a protein kinase, an enzyme which phosphorylates a protein. [GOC:ai]		PTHR31007
ENSSSCG00000008015	11.0125	1.18383	2.27179	0.505561	2.34161	0.0192009	0.791891	splA/ryanodine receptor domain and SOCS box containing 3 [Source:HGNC Symbol;Acc:30629]					PTHR12245
ENSSSCG00000007546	16.5434	1.18825	2.27876	0.51008	2.32954	0.0198306	0.791891	chromosome 7 open reading frame 50 [Source:HGNC Symbol;Acc:22421]					PTHR22306
ENSSSCG00000023019	21.4299	1.12609	2.18267	0.485121	2.32126	0.0202726	0.791891	zinc finger, SWIM-type containing 5 [Source:HGNC Symbol;Acc:29299]					PTHR22619
ENSSSCG00000000035	19.4367	1.11747	2.16965	0.47732	2.34112	0.0192258	0.791891	tubulin tyrosine ligase-like family, member 1 [Source:HGNC Symbol;Acc:1312]	GO:0005515	protein binding	Interacting selectively and non-covalently with any protein or protein complex (a complex of two or more proteins that may include other nonprotein molecules). [GOC:go_curators]		PTHR12241	ligase;microtubule family cytoskeletal protein
ENSSSCG00000010831	24.4252	-1.06318	0.478575	0.454829	-2.33755	0.0194108	0.791891	dual specificity phosphatase 10 [Source:HGNC Symbol;Acc:3065]	GO:0033549	MAP kinase phosphatase activity	Catalysis of the reaction: a phosphorylated MAP kinase + H2O = a MAP kinase + phosphate. [GOC:mah, PMID:12184814, PMID:17208316]		PTHR10159	protein phosphatase;protein phosphatase;kinase inhibitor
ENSSSCG00000024166	35.4331	-1.03495	0.488034	0.440172	-2.35123	0.0187114	0.791891	solute carrier family 2 (facilitated glucose transporter), member 6 [Source:HGNC Symbol;Acc:11011]	GO:0022891	substrate-specific transmembrane transporter activity	Enables the transfer of a specific substance or group of related substances from one side of a membrane to the other. [GOC:jid, GOC:mtg_transport, ISBN:0815340729]		PTHR24063	carbohydrate transporter
ENSSSCG00000019065	34.0165	1.17108	2.2518	0.502965	2.32835	0.0198933	0.791891
ENSSSCG00000012274	39.0801	-1.09758	0.467298	0.47292	-2.32087	0.020294	0.791891	NADH dehydrogenase (ubiquinone) 1 beta subcomplex, 11, 17.3kDa [Source:HGNC Symbol;Acc:20372]					PTHR13327	oxidoreductase
ENSSSCG00000003106	66.0321	-1.1065	0.464418	0.475963	-2.32477	0.0200843	0.791891	adaptor-related protein complex 2, sigma 1 subunit [Source:HGNC Symbol;Acc:565]	GO:0008565	protein transporter activity	Enables the directed movement of proteins into, out of or within a cell, or between cells. [ISBN:0198506732]		PTHR11753	vesicle coat protein
ENSSSCG00000016747	52.8333	1.03292	2.04616	0.441538	2.33937	0.0193165	0.791891	NudC domain containing 3 [Source:HGNC Symbol;Acc:22208]					PTHR12356	microtubule family cytoskeletal protein
ENSSSCG00000004101	149.466	-0.990507	0.503301	0.42672	-2.32121	0.0202753	0.791891	low density lipoprotein receptor-related protein 11 [Source:HGNC Symbol;Acc:16936]	GO:0005515	protein binding	Interacting selectively and non-covalently with any protein or protein complex (a complex of two or more proteins that may include other nonprotein molecules). [GOC:go_curators]		PTHR10083	serine protease inhibitor
ENSSSCG00000021732	234.476	-0.933772	0.523488	0.399083	-2.33979	0.0192945	0.791891	beta-gamma crystallin domain containing 3 [Source:HGNC Symbol;Acc:34427]					PTHR11818
ENSSSCG00000009881	405.088	0.984886	1.97916	0.421602	2.33606	0.0194883	0.791891	2'-5'-oligoadenylate synthetase 2, 69/71kDa [Source:HGNC Symbol;Acc:8087]	GO:0016779	nucleotidyltransferase activity	Catalysis of the transfer of a nucleotidyl group to a reactant. [ISBN:0198506732]		PTHR11258	nucleotidyltransferase;nucleic acid binding;defense/immunity protein
ENSSSCG00000005339	370.392	-0.926028	0.526306	0.394508	-2.3473	0.0189102	0.791891	Uncharacterized protein [Source:UniProtKB/TrEMBL;Acc:F1ST88]	GO:0005576	extracellular region	The space external to the outermost structure of a cell. For cells without external protective or external encapsulating structures this refers to space outside of the plasma membrane. This term covers the host cell environment outside an intracellular parasite. [GOC:go_curators]		PTHR10334	defense/immunity protein
ENSSSCG00000008617	451.289	-0.90804	0.532909	0.391303	-2.32056	0.0203109	0.791891	family with sequence similarity 49, member A [Source:HGNC Symbol;Acc:25373]	GO:0005622	intracellular	The living contents of a cell; the matter contained within (but not including) the plasma membrane, usually taken to exclude large vacuoles and masses of secretory or ingested material. In eukaryotes it includes the nucleus and cytoplasm. [ISBN:0198506732]		PTHR12422
ENSSSCG00000015362	638.397	-1.05371	0.481728	0.451175	-2.33548	0.0195185	0.791891	tetraspanin 13 [Source:HGNC Symbol;Acc:21643]	GO:0016021	integral to membrane	Penetrating at least one phospholipid bilayer of a membrane. May also refer to the state of being buried in the bilayer with no exposure outside the bilayer. When used to describe a protein, indicates that all or part of the peptide sequence is embedded in the membrane. [GOC:go_curators]		PTHR19282	membrane-bound signaling molecule;receptor;cell adhesion molecule
ENSSSCG00000021106	600.748	1.15738	2.23053	0.49826	2.32285	0.0201871	0.791891	Uncharacterized protein [Source:UniProtKB/TrEMBL;Acc:I3LGW8]					PTHR18978
ENSSSCG00000023264	735.781	-0.89113	0.539192	0.380907	-2.3395	0.0193098	0.791891	isocitrate dehydrogenase 1 (NADP+), soluble [Source:HGNC Symbol;Acc:5382]	GO:0051287	NAD binding	Interacting selectively and non-covalently with nicotinamide adenine dinucleotide, a coenzyme involved in many redox and biosynthetic reactions; binding may be to either the oxidized form, NAD+, or the reduced form, NADH. [GOC:ai]		PTHR11822
ENSSSCG00000017617	793.059	-0.848001	0.555554	0.364982	-2.3234	0.0201575	0.791891	serine carboxypeptidase 1 [Source:HGNC Symbol;Acc:29507]	GO:0004185	serine-type carboxypeptidase activity	Catalysis of the hydrolysis of a peptide bond not more than three residues from the C-terminus of a polypeptide chain by a catalytic mechanism that involves a catalytic triad consisting of a serine nucleophile that is activated by a proton relay involving an acidic residue (e.g. aspartate or glutamate) and a basic residue (usually histidine). [http://merops.sanger.ac.uk/about/glossary.htm#CARBOXY…		PTHR11802	serine protease;serine protease
ENSSSCG00000004578	1423.07	-0.900677	0.535635	0.38506	-2.33906	0.0193324	0.791891	annexin A2 [Source:HGNC Symbol;Acc:537]	GO:0005515	protein binding	Interacting selectively and non-covalently with any protein or protein complex (a complex of two or more proteins that may include other nonprotein molecules). [GOC:go_curators]		PTHR10502
ENSSSCG00000017398	26.1125	1.06847	2.09721	0.460927	2.31809	0.0204443	0.792061	Sus scrofa CoA synthase (COASY), nuclear gene encoding mitochondrial protein, mRNA. [Source:RefSeq mRNA;Acc:NM_213789]	GO:0005515	protein binding	Interacting selectively and non-covalently with any protein or protein complex (a complex of two or more proteins that may include other nonprotein molecules). [GOC:go_curators]		PTHR10695	kinase;kinase
ENSSSCG00000000864	666.148	-1.01433	0.495057	0.437663	-2.31761	0.0204703	0.792061	choline phosphotransferase 1 [Source:HGNC Symbol;Acc:17852]	GO:0016780	phosphotransferase activity, for other substituted phosphate groups	Catalysis of the transfer of a substituted phosphate group, other than diphosphate or nucleotidyl residues, from one compound (donor) to a another (acceptor). [GOC:jl, http://www.chem.qmul.ac.uk/iubmb/enzyme/EC2/intro.html]		PTHR10414	transferase
ENSSSCG00000013114	136.417	-0.916725	0.52971	0.396087	-2.31445	0.0206428	0.795723	solute carrier family 15 (oligopeptide transporter), member 3 [Source:HGNC Symbol;Acc:18068]	GO:0005215	transporter activity	Enables the directed movement of substances (such as macromolecules, small molecules, ions) into, out of or within a cell, or between cells. [GOC:ai, GOC:dgf]		PTHR11654	transporter
ENSSSCG00000019018	457.577	1.09403	2.13469	0.47301	2.3129	0.0207281	0.796006
ENSSSCG00000030672	14.3991	1.15486	2.22662	0.500007	2.30969	0.0209056	0.797322	zinc finger protein 692 [Source:HGNC Symbol;Acc:26049]	GO:0046872	metal ion binding	Interacting selectively and non-covalently with any metal ion. [GOC:ai]		PTHR11389	zinc finger transcription factor;DNA binding protein
ENSSSCG00000009956	188.741	-0.920128	0.528462	0.398982	-2.30619	0.0211001	0.797322	adrenergic, beta, receptor kinase 2 [Source:HGNC Symbol;Acc:290]	GO:0004713	protein tyrosine kinase activity	Catalysis of the reaction: ATP + a protein tyrosine = ADP + protein tyrosine phosphate. [EC:2.7.10]		PTHR24355	non-receptor serine/threonine protein kinase;non-receptor serine/threonine protein kinase
ENSSSCG00000027995	144.78	0.978739	1.97074	0.424239	2.30704	0.0210524	0.797322	Uncharacterized protein [Source:UniProtKB/TrEMBL;Acc:I3L6Z6]	GO:0008168	methyltransferase activity	Catalysis of the transfer of a methyl group to an acceptor molecule. [ISBN:0198506732]		PTHR10867	methyltransferase
ENSSSCG00000010806	411.853	-0.853699	0.553364	0.37075	-2.30263	0.0212998	0.797322	Sus scrofa regulator of G-protein signaling 2, 24kDa (RGS2), mRNA. [Source:RefSeq mRNA;Acc:NM_001044600]	GO:0005515	protein binding	Interacting selectively and non-covalently with any protein or protein complex (a complex of two or more proteins that may include other nonprotein molecules). [GOC:go_curators]		PTHR10845	G-protein modulator
ENSSSCG00000006357	392.33	-0.912996	0.531081	0.39601	-2.30549	0.0211392	0.797322	Sus scrofa Fc fragment of IgE, high affinity I, receptor for; gamma polypeptide (FCER1G), mRNA. [Source:RefSeq mRNA;Acc:NM_001001265]				ssc04650:Natural killer cell mediated cytotoxicity,ssc04664:Fc epsilon RI signaling pathway,ssc05310:Asthma,	PTHR16803
ENSSSCG00000011010	757.596	-0.916019	0.529969	0.397842	-2.30247	0.0213087	0.797322	chromosome 9 open reading frame 72 [Source:HGNC Symbol;Acc:28337]					PTHR31855
ENSSSCG00000004179	2871.11	-0.956435	0.515329	0.415102	-2.3041	0.0212171	0.797322	vanin 2 [Source:HGNC Symbol;Acc:12706]	GO:0017159	pantetheine hydrolase activity	Catalysis of the reaction: (R)-pantetheine + H(2)O = (R)-pantothenate + cysteamine. [EC:3.5.1.92, RHEA:13448]		PTHR10609	hydrolase
ENSSSCG00000018014	16.8987	1.11092	2.15983	0.482783	2.30107	0.0213879	0.797362	zinc finger protein 18 [Source:HGNC Symbol;Acc:12969]	GO:0046872	metal ion binding	Interacting selectively and non-covalently with any metal ion. [GOC:ai]		PTHR23226	KRAB box transcription factor;nucleic acid binding
ENSSSCG00000018608	9.63604	-1.22309	0.428365	0.533961	-2.29059	0.021987	0.806566
ENSSSCG00000014102	23.9207	-1.06795	0.476996	0.465739	-2.29302	0.0218466	0.806566	Uncharacterized protein [Source:UniProtKB/TrEMBL;Acc:F1S2F9]	GO:0016021	integral to membrane	Penetrating at least one phospholipid bilayer of a membrane. May also refer to the state of being buried in the bilayer with no exposure outside the bilayer. When used to describe a protein, indicates that all or part of the peptide sequence is embedded in the membrane. [GOC:go_curators]		PTHR10687	transferase;transfer/carrier protein
ENSSSCG00000025433	23.5823	1.15292	2.22363	0.503545	2.2896	0.0220444	0.806566	Uncharacterized protein [Source:UniProtKB/TrEMBL;Acc:I3LE32]	GO:0003677	DNA binding	Any molecular function by which a gene product interacts selectively and non-covalently with DNA (deoxyribonucleic acid). [GOC:dph, GOC:jl, GOC:tb, GOC:vw]		PTHR10747
ENSSSCG00000024480	33.1427	1.09515	2.13635	0.477607	2.29298	0.0218491	0.806566	Scm-like with four mbt domains 2 [Source:HGNC Symbol;Acc:20256]	GO:0042393	histone binding	Interacting selectively and non-covalently with a histone, any of a group of water-soluble proteins found in association with the DNA of plant and animal chromosomes. They are involved in the condensation and coiling of chromosomes during cell division and have also been implicated in nonspecific suppression of gene activity. [GOC:jl]		PTHR12247	transcription factor;chromatin/chromatin-binding protein
ENSSSCG00000016611	55.8164	-0.994821	0.501798	0.434775	-2.28813	0.0221301	0.806566	Ca++-dependent secretion activator 2 [Source:HGNC Symbol;Acc:16018]	GO:0005515	protein binding	Interacting selectively and non-covalently with any protein or protein complex (a complex of two or more proteins that may include other nonprotein molecules). [GOC:go_curators]		PTHR12166	calcium-binding protein
ENSSSCG00000007140	388.652	0.904569	1.87198	0.395538	2.28693	0.0221999	0.806566	spermine oxidase [Source:HGNC Symbol;Acc:15862]	GO:0046592	polyamine oxidase activity	Catalysis of the oxidative degradation or interconversion of polyamines. [EC:1.5.3.11, PMID:1567380]		PTHR10742	DNA methyltransferase;oxidase;DNA binding protein
ENSSSCG00000013775	2747.31	-0.907685	0.53304	0.396835	-2.28731	0.0221777	0.806566	CD97 molecule [Source:HGNC Symbol;Acc:1711]	GO:0005515	protein binding	Interacting selectively and non-covalently with any protein or protein complex (a complex of two or more proteins that may include other nonprotein molecules). [GOC:go_curators]		PTHR12011	G-protein coupled receptor;antibacterial response protein
ENSSSCG00000022236	3308.51	-0.916315	0.529861	0.400874	-2.28579	0.0222664	0.806566	folate receptor 1 [Source:RefSeq peptide;Acc:NP_998995]					PTHR10517
ENSSSCG00000006527	97.2156	-0.95924	0.514328	0.421137	-2.27774	0.0227422	0.809447	keratinocyte associated protein 2 [Source:HGNC Symbol;Acc:28942]	GO:0008250	oligosaccharyltransferase complex	A protein complex that is found in the endoplasmic reticulum membrane of eukaryotes and transfers lipid-linked oligosaccharide precursor to asparagine residues on nascent proteins. In yeast, the complex includes at least nine different subunits, whereas in mammalian cells at least three different forms of the complex have been detected. [ISBN:0879695595, PMID:15835887]		PTHR32001
ENSSSCG00000025977	140.92	-0.93454	0.523209	0.409457	-2.28239	0.0224664	0.809447	sorting nexin 24 [Source:HGNC Symbol;Acc:21533]	GO:0005515	protein binding	Interacting selectively and non-covalently with any protein or protein complex (a complex of two or more proteins that may include other nonprotein molecules). [GOC:go_curators]		PTHR15813
ENSSSCG00000000774	227.433	0.914573	1.88501	0.401161	2.27981	0.0226188	0.809447	Sus scrofa ubiquitin specific peptidase 18 (USP18), mRNA. [Source:RefSeq mRNA;Acc:NM_213826]	GO:0019785	ISG15-specific protease activity	Catalysis of the hydrolysis of ISG15, a small ubiquitin-related modifier, from previously modified substrates. [GOC:mah]		PTHR24006	cysteine protease;mRNA splicing factor;ubiquitin-protein ligase;cysteine protease
ENSSSCG00000025414	155.629	1.09641	2.13823	0.481084	2.27905	0.0226642	0.809447	Peptide YY [Source:UniProtKB/Swiss-Prot;Acc:P68005]	GO:0005515	protein binding	Interacting selectively and non-covalently with any protein or protein complex (a complex of two or more proteins that may include other nonprotein molecules). [GOC:go_curators]		PTHR10533	neuropeptide
ENSSSCG00000025206	381.799	-0.86744	0.548119	0.380267	-2.28113	0.0225406	0.809447	ring finger protein 19B [Source:HGNC Symbol;Acc:26886]	GO:0005515	protein binding	Interacting selectively and non-covalently with any protein or protein complex (a complex of two or more proteins that may include other nonprotein molecules). [GOC:go_curators]		PTHR11685	ubiquitin-protein ligase
ENSSSCG00000016593	23.0483	1.05966	2.08444	0.466	2.27395	0.0229692	0.811871	Sus scrofa ADP-ribosylation factor 5 (ARF5), mRNA. [Source:RefSeq mRNA;Acc:NM_001145221]	GO:0005515	protein binding	Interacting selectively and non-covalently with any protein or protein complex (a complex of two or more proteins that may include other nonprotein molecules). [GOC:go_curators]		PTHR11711	small GTPase
ENSSSCG00000015543	35.8342	-1.01466	0.494944	0.44615	-2.27426	0.0229504	0.811871	calcium channel, voltage-dependent, R type, alpha 1E subunit [Source:HGNC Symbol;Acc:1392]	GO:0005509	calcium ion binding	Interacting selectively and non-covalently with calcium ions (Ca2+). [GOC:ai]		PTHR10037	voltage-gated calcium channel;voltage-gated sodium channel;voltage-gated ion channel
ENSSSCG00000000259	10.609	1.14573	2.21259	0.507241	2.25876	0.0238985	0.81384	cysteine sulfinic acid decarboxylase [Source:HGNC Symbol;Acc:18966]	GO:0030170	pyridoxal phosphate binding	Interacting selectively and non-covalently with pyridoxal 5' phosphate, 3-hydroxy-5-(hydroxymethyl)-2-methyl4-pyridine carboxaldehyde 5' phosphate, the biologically active form of vitamin B6. [GOC:mah, ISBN:0198506732]		PTHR11999	decarboxylase
ENSSSCG00000021815	12.6236	-1.13606	0.454999	0.502985	-2.25864	0.0239055	0.81384	interleukin 15 receptor, alpha [Source:HGNC Symbol;Acc:5978]	GO:0005515	protein binding	Interacting selectively and non-covalently with any protein or protein complex (a complex of two or more proteins that may include other nonprotein molecules). [GOC:go_curators]		PTHR15060
ENSSSCG00000016585	10.5448	1.15526	2.22724	0.511514	2.2585	0.0239142	0.81384	IMP (inosine 5'-monophosphate) dehydrogenase 1 [Source:HGNC Symbol;Acc:6052]	GO:0018580	nitronate monooxygenase activity	Catalysis of the reaction: ethylnitronate + O(2) = acetaldehyde + nitrite. [EC:1.13.12.16, RHEA:28770]		PTHR11911	dehydrogenase;reductase
ENSSSCG00000029386	13.842	1.15596	2.22832	0.512205	2.25683	0.0240187	0.81384	Uncharacterized protein [Source:UniProtKB/TrEMBL;Acc:I3LHL9]					PTHR19343
ENSSSCG00000022823	24.7854	1.03018	2.04228	0.454056	2.26885	0.0232775	0.81384	Uncharacterized protein [Source:UniProtKB/TrEMBL;Acc:I3LR86]	GO:0005524	ATP binding	Interacting selectively and non-covalently with ATP, adenosine 5'-triphosphate, a universally important coenzyme and enzyme regulator. [ISBN:0198506732]		PTHR11630	DNA helicase;helicase;hydrolase
ENSSSCG00000008008	49.4702	0.985103	1.97946	0.436629	2.25616	0.0240607	0.81384	STIP1 homology and U-box containing protein 1, E3 ubiquitin protein ligase [Source:HGNC Symbol;Acc:11427]	GO:0005515	protein binding	Interacting selectively and non-covalently with any protein or protein complex (a complex of two or more proteins that may include other nonprotein molecules). [GOC:go_curators]		PTHR22904	chaperone
ENSSSCG00000024827	42.208	1.0017	2.00236	0.443886	2.25667	0.0240289	0.81384	ankyrin repeat and BTB (POZ) domain containing 1 [Source:HGNC Symbol;Acc:18275]	GO:0005515	protein binding	Interacting selectively and non-covalently with any protein or protein complex (a complex of two or more proteins that may include other nonprotein molecules). [GOC:go_curators]		PTHR24413	transcription cofactor;serine protease;DNA binding protein;serine protease;non-motor actin binding protein
ENSSSCG00000017705	57.4224	-1.06688	0.477349	0.471475	-2.26286	0.0236441	0.81384	Sus scrofa chemokine (C-C motif) ligand 5 (CCL5), mRNA. [Source:RefSeq mRNA;Acc:NM_001129946]	GO:0046817	chemokine receptor antagonist activity	Interacts with chemokine receptors to reduce the action of a chemokine. [GOC:ai, ISBN:0781718325]		PTHR12015	chemokine
ENSSSCG00000004699	90.7677	0.895607	1.86039	0.396343	2.25967	0.0238414	0.81384	elongation factor RNA polymerase II-like 3 [Source:HGNC Symbol;Acc:23113]	GO:0005515	protein binding	Interacting selectively and non-covalently with any protein or protein complex (a complex of two or more proteins that may include other nonprotein molecules). [GOC:go_curators]		PTHR23288	transcription cofactor;tight junction
ENSSSCG00000017416	159.107	0.991284	1.98795	0.438563	2.2603	0.0238026	0.81384	DEXH (Asp-Glu-X-His) box polypeptide 58 [Source:HGNC Symbol;Acc:29517]	GO:0008026	ATP-dependent helicase activity	Catalysis of the reaction: ATP + H2O = ADP + phosphate, to drive the unwinding of a DNA or RNA helix. [EC:3.6.1.3, GOC:jl]		PTHR14074
ENSSSCG00000000660	182.868	-0.892475	0.538689	0.395024	-2.25929	0.0238653	0.81384	alpha-2-macroglobulin [Source:HGNC Symbol;Acc:7]	GO:0005515	protein binding	Interacting selectively and non-covalently with any protein or protein complex (a complex of two or more proteins that may include other nonprotein molecules). [GOC:go_curators]		PTHR11412	cytokine;serine protease inhibitor;complement component
ENSSSCG00000021296	194.903	-0.95441	0.516052	0.420544	-2.26946	0.0232401	0.81384	pituitary tumor-transforming 1 interacting protein [Source:HGNC Symbol;Acc:13524]	GO:0005737	cytoplasm	All of the contents of a cell excluding the plasma membrane and nucleus, but including other subcellular structures. [ISBN:0198547684]		PTHR15191
ENSSSCG00000011916	2053.6	-0.935129	0.522996	0.411944	-2.27004	0.0232051	0.81384	ATPase, H+ transporting, lysosomal 70kDa, V1 subunit A [Source:HGNC Symbol;Acc:851]	GO:0046961	proton-transporting ATPase activity, rotational mechanism	Catalysis of the transfer of protons from one side of a membrane to the other according to the reaction: ATP + H2O + H+(in) = ADP + phosphate + H+(out), by a rotational mechanism. [EC:3.6.3.14]	ssc00190:Oxidative phosphorylation,	PTHR15184	ATP synthase;anion channel;ligand-gated ion channel;ligand-gated ion channel;DNA binding protein;hydrolase
ENSSSCG00000001698	30.72	0.975303	1.96605	0.433159	2.2516	0.0243473	0.820816	calpain 11 [Source:HGNC Symbol;Acc:1478]	GO:0016787	hydrolase activity	Catalysis of the hydrolysis of various bonds, e.g. C-O, C-N, C-C, phosphoric anhydride bonds, etc. Hydrolase is the systematic name for any enzyme of EC class 3. [ISBN:0198506732]		PTHR10183	cysteine protease;cysteine protease;annexin;calmodulin
ENSSSCG00000013599	17.7546	1.13145	2.19078	0.503495	2.24718	0.0246284	0.824848	Sus scrofa angiopoietin-like 4 (ANGPTL4), mRNA. [Source:RefSeq mRNA;Acc:NM_001038644]	GO:0005515	protein binding	Interacting selectively and non-covalently with any protein or protein complex (a complex of two or more proteins that may include other nonprotein molecules). [GOC:go_curators]		PTHR19143	signaling molecule
ENSSSCG00000012623	420.993	-0.919469	0.528703	0.408979	-2.24821	0.024563	0.824848	ADP/ATP translocase 3 [Source:RefSeq peptide;Acc:NP_999583]	GO:0005515	protein binding	Interacting selectively and non-covalently with any protein or protein complex (a complex of two or more proteins that may include other nonprotein molecules). [GOC:go_curators]	ssc04020:Calcium signaling pathway,ssc05012:Parkinson's disease,ssc05016:Huntington's disease,	PTHR24089	amino acid transporter;mitochondrial carrier protein;transfer/carrier protein;calmodulin
ENSSSCG00000000706	23.0428	-1.02933	0.489939	0.459628	-2.23948	0.025125	0.834153	lymphotoxin beta receptor (TNFR superfamily, member 3) [Source:HGNC Symbol;Acc:6718]	GO:0005515	protein binding	Interacting selectively and non-covalently with any protein or protein complex (a complex of two or more proteins that may include other nonprotein molecules). [GOC:go_curators]		PTHR23097	tumor necrosis factor receptor
ENSSSCG00000008509	133.442	-0.90353	0.534577	0.403529	-2.23907	0.0251512	0.834153	RAS guanyl releasing protein 3 (calcium and DAG-regulated) [Source:HGNC Symbol;Acc:14545]	GO:0046872	metal ion binding	Interacting selectively and non-covalently with any metal ion. [GOC:ai]		PTHR23113	guanyl-nucleotide exchange factor
ENSSSCG00000027146	485.575	-0.856832	0.552164	0.382667	-2.2391	0.0251491	0.834153	galactosidase, alpha [Source:HGNC Symbol;Acc:4296]	GO:0005515	protein binding	Interacting selectively and non-covalently with any protein or protein complex (a complex of two or more proteins that may include other nonprotein molecules). [GOC:go_curators]		PTHR11452
ENSSSCG00000011169	11.2396	-1.11021	0.463226	0.498011	-2.22929	0.0257945	0.834371	AhpC/TSA antioxidant enzyme domain containing 1 [Source:HGNC Symbol;Acc:16881]	GO:0016491	oxidoreductase activity	Catalysis of an oxidation-reduction (redox) reaction, a reversible chemical reaction in which the oxidation state of an atom or atoms within a molecule is altered. One substrate acts as a hydrogen or electron donor and becomes oxidized, while the other acts as hydrogen or electron acceptor and becomes reduced. [GOC:go_curators]		PTHR15323
ENSSSCG00000026124	15.2244	1.08276	2.11809	0.484637	2.23417	0.0254716	0.834371	tissue specific transplantation antigen P35B [Source:HGNC Symbol;Acc:12390]	GO:0008831	dTDP-4-dehydrorhamnose reductase activity	Catalysis of the reaction: dTDP-6-deoxy-L-mannose + NADP(+) = dTDP-4-dehydro-6-deoxy-L-mannose + H(+) + NADPH. [EC:1.1.1.133, RHEA:21799]		PTHR10366	oxidoreductase;dehydratase;epimerase/racemase
ENSSSCG00000004506	14.2174	1.10065	2.14451	0.49243	2.23514	0.0254083	0.834371	CBP80/20-dependent translation initiation factor [Source:HGNC Symbol;Acc:23925]	GO:0005488	binding	The selective, non-covalent, often stoichiometric, interaction of a molecule with one or more specific sites on another molecule. [GOC:ceb, GOC:mah, ISBN:0198506732]		PTHR23254	RNA binding protein
ENSSSCG00000023026	26.2306	-1.01177	0.495937	0.453577	-2.23065	0.0257041	0.834371	Sus scrofa outwardly rectifying chloride channel (CLC-5), mRNA. [Source:RefSeq mRNA;Acc:NM_214139]	GO:0030554	adenyl nucleotide binding	Interacting selectively and non-covalently with adenyl nucleotides, any compound consisting of adenosine esterified with (ortho)phosphate. [ISBN:0198506732]		PTHR11689	anion channel
ENSSSCG00000006900	20.4225	-1.04719	0.483911	0.468756	-2.23397	0.0254851	0.834371	Uncharacterized protein [Source:UniProtKB/TrEMBL;Acc:F1S4G2]					PTHR21093
ENSSSCG00000021543	152.232	-0.890982	0.539247	0.399715	-2.22904	0.0258112	0.834371	Uncharacterized protein [Source:UniProtKB/TrEMBL;Acc:I3LAM5]	GO:0005515	protein binding	Interacting selectively and non-covalently with any protein or protein complex (a complex of two or more proteins that may include other nonprotein molecules). [GOC:go_curators]		PTHR23267	immunoglobulin
ENSSSCG00000006350	387.736	-0.879083	0.543713	0.393992	-2.23122	0.0256666	0.834371	Sus scrofa Fc fragment of IgG, low affinity IIb, receptor (CD32) (FCGR2B), mRNA. [Source:RefSeq mRNA;Acc:NM_001033013]	GO:0005515	protein binding	Interacting selectively and non-covalently with any protein or protein complex (a complex of two or more proteins that may include other nonprotein molecules). [GOC:go_curators]	ssc04666:Fc gamma R-mediated phagocytosis,ssc05322:Systemic lupus erythematosus,	PTHR11481	immunoglobulin receptor superfamily;immunoglobulin receptor superfamily;cell adhesion molecule
ENSSSCG00000015843	776.738	-0.860999	0.550571	0.385847	-2.23145	0.0256512	0.834371	Uncharacterized protein [Source:UniProtKB/TrEMBL;Acc:F1RX67]	GO:0005515	protein binding	Interacting selectively and non-covalently with any protein or protein complex (a complex of two or more proteins that may include other nonprotein molecules). [GOC:go_curators]		PTHR23322
ENSSSCG00000020888	198.167	-0.992868	0.502478	0.445679	-2.22777	0.0258962	0.834477
ENSSSCG00000022410	21.7055	1.1166	2.16835	0.501576	2.22617	0.0260026	0.834543	ankyrin repeat domain 11 [Source:HGNC Symbol;Acc:21316]	GO:0005515	protein binding	Interacting selectively and non-covalently with any protein or protein complex (a complex of two or more proteins that may include other nonprotein molecules). [GOC:go_curators]		PTHR24145
ENSSSCG00000011251	117.843	-0.881593	0.542768	0.396169	-2.22529	0.0260616	0.834543	Sus scrofa myeloid differentiation primary response gene (88) (MYD88), mRNA. [Source:RefSeq mRNA;Acc:NM_001099923]	GO:0005515	protein binding	Interacting selectively and non-covalently with any protein or protein complex (a complex of two or more proteins that may include other nonprotein molecules). [GOC:go_curators]	ssc04210:Apoptosis,ssc04620:Toll-like receptor signaling pathway,	PTHR15079
ENSSSCG00000008319	12.8439	-1.16625	0.445578	0.525293	-2.22019	0.0264057	0.835091	Sus scrofa CD207 molecule, langerin (CD207), mRNA. [Source:RefSeq mRNA;Acc:NM_001129957]	GO:0030246	carbohydrate binding	Interacting selectively and non-covalently with any carbohydrate, which includes monosaccharides, oligosaccharides and polysaccharides as well as substances derived from monosaccharides by reduction of the carbonyl group (alditols), by oxidation of one or more hydroxy groups to afford the corresponding aldehydes, ketones, or carboxylic acids, or by replacement of one or more hydroxy group(s) by a…		PTHR22802	immunoglobulin receptor superfamily;immunoglobulin receptor superfamily;cell adhesion molecule
ENSSSCG00000002383	26.5275	1.02143	2.02993	0.45995	2.22074	0.0263685	0.835091	Sus scrofa FBJ murine osteosarcoma viral oncogene homolog (FOS), mRNA. [Source:RefSeq mRNA;Acc:NM_001123113]	GO:0005515	protein binding	Interacting selectively and non-covalently with any protein or protein complex (a complex of two or more proteins that may include other nonprotein molecules). [GOC:go_curators]	ssc04010:MAPK signaling pathway,ssc04620:Toll-like receptor signaling pathway,ssc04660:T cell receptor signaling pathway,ssc04662:B cell receptor signaling pathway,ssc05200:Pathways in cancer,ssc05210:Colorectal cancer,	PTHR23351	CREB transcription factor;nucleic acid binding
ENSSSCG00000006919	678.338	-0.876963	0.544513	0.394476	-2.22311	0.0262085	0.835091	Uncharacterized protein [Source:UniProtKB/TrEMBL;Acc:F1S4E0]	GO:0005525	GTP binding	Interacting selectively and non-covalently with GTP, guanosine triphosphate. [GOC:ai]		PTHR10751	heterotrimeric G-protein
ENSSSCG00000021229	2086.37	-0.805174	0.572293	0.362543	-2.22091	0.0263573	0.835091	methionine adenosyltransferase II, beta [Source:HGNC Symbol;Acc:6905]	GO:0019899	enzyme binding	Interacting selectively and non-covalently with any enzyme. [GOC:jl]		PTHR10491	dehydrogenase;reductase
ENSSSCG00000004199	53.6108	-1.00125	0.499568	0.451727	-2.21649	0.0266582	0.840475	Uncharacterized protein [Source:UniProtKB/TrEMBL;Acc:F1S3M9]	GO:0008092	cytoskeletal protein binding	Interacting selectively and non-covalently with any protein component of any cytoskeleton (actin, microtubule, or intermediate filament cytoskeleton). [GOC:mah]		PTHR23280
ENSSSCG00000001913	16.7867	1.10233	2.14701	0.498358	2.21193	0.0269718	0.842558	stomatin (EPB72)-like 1 [Source:HGNC Symbol;Acc:14560]	GO:0005515	protein binding	Interacting selectively and non-covalently with any protein or protein complex (a complex of two or more proteins that may include other nonprotein molecules). [GOC:go_curators]		PTHR10264	cytoskeletal protein
ENSSSCG00000026052	21.432	1.02694	2.0377	0.464214	2.21221	0.0269519	0.842558	LSM14B, SCD6 homolog B (S. cerevisiae) [Source:HGNC Symbol;Acc:15887]					PTHR13586	RNA binding protein
ENSSSCG00000010261	570.096	-0.857836	0.55178	0.387799	-2.21207	0.0269621	0.842558	pyrophosphatase (inorganic) 1 [Source:HGNC Symbol;Acc:9226]	GO:0016462	pyrophosphatase activity	Catalysis of the hydrolysis of a pyrophosphate bond between two phosphate groups, leaving one phosphate on each of the two fragments. [EC:3.6.1.-, GOC:curators]	ssc00190:Oxidative phosphorylation,	PTHR10286	pyrophosphatase
ENSSSCG00000020848	13.4663	-1.08342	0.471909	0.49051	-2.20876	0.027191	0.84354	carboxymethylenebutenolidase homolog (Pseudomonas) [Source:HGNC Symbol;Acc:25090]	GO:0008236	serine-type peptidase activity	Catalysis of the hydrolysis of peptide bonds in a polypeptide chain by a catalytic mechanism that involves a catalytic triad consisting of a serine nucleophile that is activated by a proton relay involving an acidic residue (e.g. aspartate or glutamate) and a basic residue (usually histidine). [http://merops.sanger.ac.uk/about/glossary.htm#CATTYPE, ISBN:0716720094]		PTHR17630	hydrolase
ENSSSCG00000009806	14.4567	1.12737	2.1846	0.510302	2.20922	0.0271594	0.84354	SET domain containing 1B [Source:HGNC Symbol;Acc:29187]	GO:0005515	protein binding	Interacting selectively and non-covalently with any protein or protein complex (a complex of two or more proteins that may include other nonprotein molecules). [GOC:go_curators]		PTHR22884	methyltransferase;DNA binding protein
ENSSSCG00000027072	15821.9	0.863581	1.81955	0.391131	2.2079	0.0272509	0.84354	Sus scrofa ATPase inhibitory factor 1 (ATPIF1), nuclear gene encoding mitochondrial protein, mRNA. [Source:RefSeq mRNA;Acc:NM_001097486]	GO:0005515	protein binding	Interacting selectively and non-covalently with any protein or protein complex (a complex of two or more proteins that may include other nonprotein molecules). [GOC:go_curators]		PTHR23407	ligase
ENSSSCG00000007556	13.177	1.09396	2.1346	0.496445	2.2036	0.0275528	0.849906	proteasome (prosome, macropain) assembly chaperone 3 [Source:HGNC Symbol;Acc:22420]					PTHR31051
ENSSSCG00000029367	287.978	-0.816509	0.567814	0.370703	-2.2026	0.027623	0.849906	caspase recruitment domain family, member 6 [Source:HGNC Symbol;Acc:16394]					PTHR22797
ENSSSCG00000014366	15.9251	1.06889	2.09781	0.486766	2.19589	0.0280995	0.861801	amyloid beta (A4) precursor protein-binding, family B, member 3 [Source:HGNC Symbol;Acc:20708]	GO:0005515	protein binding	Interacting selectively and non-covalently with any protein or protein complex (a complex of two or more proteins that may include other nonprotein molecules). [GOC:go_curators]		PTHR14058	signaling molecule
ENSSSCG00000007545	15.4468	1.09512	2.1363	0.49962	2.1919	0.0283869	0.861801	golgi to ER traffic protein 4 homolog (S. cerevisiae) [Source:HGNC Symbol;Acc:21690]	GO:0071818	BAT3 complex	An ER membrane insertion complex that acts by facilitating tail-anchored protein capture by ASNA1/TRC40. In mammals the complex contains Bat3, TRC35 and Ubl4A. [GOC:mah, GOC:sp, PMID:20676083]		PTHR12875
ENSSSCG00000010400	42.6816	-0.987736	0.504268	0.450564	-2.19222	0.0283636	0.861801	Sus scrofa microseminoprotein, beta- (MSMB), mRNA. [Source:RefSeq mRNA;Acc:NM_213852]	GO:0005576	extracellular region	The space external to the outermost structure of a cell. For cells without external protective or external encapsulating structures this refers to space outside of the plasma membrane. This term covers the host cell environment outside an intracellular parasite. [GOC:go_curators]		PTHR10500	peptide hormone
ENSSSCG00000001006	49.7764	1.04948	2.06979	0.479619	2.18816	0.028658	0.861801	tubulin, beta 2B class IIb [Source:HGNC Symbol;Acc:30829]	GO:0005515	protein binding	Interacting selectively and non-covalently with any protein or protein complex (a complex of two or more proteins that may include other nonprotein molecules). [GOC:go_curators]		PTHR11588	tubulin
ENSSSCG00000011030	59.957	-0.930049	0.52484	0.424819	-2.18928	0.0285764	0.861801	cubilin (intrinsic factor-cobalamin receptor) [Source:HGNC Symbol;Acc:2548]	GO:0005515	protein binding	Interacting selectively and non-covalently with any protein or protein complex (a complex of two or more proteins that may include other nonprotein molecules). [GOC:go_curators]		PTHR10127	transporter;apolipoprotein;membrane-bound signaling molecule;receptor;metalloprotease;serine protease;oxidase;metalloprotease;serine protease;extracellular matrix protein;enzyme modulator;cell adhesion molecule
ENSSSCG00000004846	72.147	-0.887568	0.540524	0.405691	-2.1878	0.0286845	0.861801	methylmalonyl CoA epimerase [Source:HGNC Symbol;Acc:16732]	GO:0004493	methylmalonyl-CoA epimerase activity	Catalysis of the reaction: (R)-methylmalonyl-CoA = (S)-methylmalonyl-CoA. [EC:5.1.99.1, RHEA:20556]	ssc00280:Valine, leucine and isoleucine degradation,ssc00640:Propanoate metabolism,	PTHR21366	DNA glycosylase
ENSSSCG00000004136	135.217	-0.994265	0.501992	0.453986	-2.19008	0.0285184	0.861801	androgen-induced 1 [Source:HGNC Symbol;Acc:21607]	GO:0005515	protein binding	Interacting selectively and non-covalently with any protein or protein complex (a complex of two or more proteins that may include other nonprotein molecules). [GOC:go_curators]		PTHR10989
ENSSSCG00000013174	160.525	-0.858695	0.551451	0.391672	-2.19239	0.0283517	0.861801	catenin (cadherin-associated protein), delta 1 [Source:HGNC Symbol;Acc:2515]	GO:0005488	binding	The selective, non-covalent, often stoichiometric, interaction of a molecule with one or more specific sites on another molecule. [GOC:ceb, GOC:mah, ISBN:0198506732]		PTHR10372	intermediate filament binding protein;cell junction protein;cell adhesion molecule
ENSSSCG00000010006	12.6295	1.07679	2.10934	0.493735	2.18091	0.0291902	0.863735	Sus scrofa SEC14-like 2 (S. cerevisiae) (SEC14L2), mRNA. [Source:RefSeq mRNA;Acc:NM_001198918]	GO:0016021	integral to membrane	Penetrating at least one phospholipid bilayer of a membrane. May also refer to the state of being buried in the bilayer with no exposure outside the bilayer. When used to describe a protein, indicates that all or part of the peptide sequence is embedded in the membrane. [GOC:go_curators]		PTHR23324	transporter;transfer/carrier protein
ENSSSCG00000013020	21.6477	1.05718	2.08085	0.484055	2.184	0.0289623	0.863735	mitogen-activated protein kinase kinase kinase kinase 2 [Source:HGNC Symbol;Acc:6864]	GO:0005515	protein binding	Interacting selectively and non-covalently with any protein or protein complex (a complex of two or more proteins that may include other nonprotein molecules). [GOC:go_curators]		PTHR24361
ENSSSCG00000013111	24.2047	1.06651	2.09436	0.489711	2.17783	0.0294189	0.863735	CD6 molecule [Source:HGNC Symbol;Acc:1691]	GO:0005515	protein binding	Interacting selectively and non-covalently with any protein or protein complex (a complex of two or more proteins that may include other nonprotein molecules). [GOC:go_curators]		PTHR19331	receptor;serine protease;oxidase;serine protease
ENSSSCG00000000276	28.0121	1.04267	2.06003	0.478559	2.17876	0.0293494	0.863735	TAR (HIV-1) RNA binding protein 2 [Source:HGNC Symbol;Acc:11569]	GO:0005515	protein binding	Interacting selectively and non-covalently with any protein or protein complex (a complex of two or more proteins that may include other nonprotein molecules). [GOC:go_curators]		PTHR10910	DNA binding protein;RNA binding protein;deaminase;kinase activator;defense/immunity protein
ENSSSCG00000029626	31.4401	1.03147	2.04411	0.472942	2.18097	0.0291855	0.863735	N-terminal EF-hand calcium binding protein 3 [Source:HGNC Symbol;Acc:15851]	GO:0005515	protein binding	Interacting selectively and non-covalently with any protein or protein complex (a complex of two or more proteins that may include other nonprotein molecules). [GOC:go_curators]		PTHR12178
ENSSSCG00000012558	43.8201	1.06458	2.09156	0.488378	2.17982	0.0292707	0.863735	PIH1 domain containing 3 [Source:HGNC Symbol;Acc:28570]					PTHR21083
ENSSSCG00000029836	112.354	-0.875468	0.545077	0.402462	-2.17528	0.0296088	0.863735	Uncharacterized protein [Source:UniProtKB/TrEMBL;Acc:I3L7V0]	GO:0005515	protein binding	Interacting selectively and non-covalently with any protein or protein complex (a complex of two or more proteins that may include other nonprotein molecules). [GOC:go_curators]		PTHR24377
ENSSSCG00000011961	178.257	-0.837536	0.559598	0.383407	-2.18446	0.0289288	0.863735	TRK-fused gene [Source:HGNC Symbol;Acc:11758]					PTHR15335
ENSSSCG00000029023	191.831	-0.816363	0.567872	0.375452	-2.17435	0.029679	0.863735	ADP-ribosylation factor-like 5B [Source:HGNC Symbol;Acc:23052]	GO:0031683	G-protein beta/gamma-subunit complex binding	Interacting selectively and non-covalently with a complex of G-protein beta/gamma subunits. [GOC:nln, GOC:vw]		PTHR11711	small GTPase
ENSSSCG00000014170	915.795	-0.835805	0.56027	0.384144	-2.17576	0.0295733	0.863735	Sus scrofa calpastatin (CAST), mRNA. [Source:RefSeq mRNA;Acc:NM_214067]	GO:0016020	membrane	Double layer of lipid molecules that encloses all cells, and, in eukaryotes, many organelles; may be a single or double lipid bilayer; also includes associated proteins. [GOC:mah, ISBN:0815316194]		PTHR10077	cysteine protease inhibitor
ENSSSCG00000001970	935.906	-0.897437	0.53684	0.41271	-2.1745	0.0296678	0.863735	HEAT repeat containing 5A [Source:HGNC Symbol;Acc:20276]	GO:0005488	binding	The selective, non-covalent, often stoichiometric, interaction of a molecule with one or more specific sites on another molecule. [GOC:ceb, GOC:mah, ISBN:0198506732]		PTHR21663
ENSSSCG00000014450	9.50532	1.11452	2.16523	0.512987	2.17261	0.0298099	0.86508	Treacher Collins-Franceschetti syndrome 1 [Source:HGNC Symbol;Acc:11654]	GO:0005515	protein binding	Interacting selectively and non-covalently with any protein or protein complex (a complex of two or more proteins that may include other nonprotein molecules). [GOC:go_curators]		PTHR20787
ENSSSCG00000003360	19.9346	1.07269	2.10335	0.49416	2.17073	0.0299514	0.866723	WD repeat containing, antisense to TP73 [Source:HGNC Symbol;Acc:12759]	GO:0005515	protein binding	Interacting selectively and non-covalently with any protein or protein complex (a complex of two or more proteins that may include other nonprotein molecules). [GOC:go_curators]		PTHR16220
ENSSSCG00000023376	34.1423	-0.994479	0.501917	0.458538	-2.1688	0.0300977	0.868496	par-6 family cell polarity regulator gamma [Source:HGNC Symbol;Acc:16076]	GO:0005515	protein binding	Interacting selectively and non-covalently with any protein or protein complex (a complex of two or more proteins that may include other nonprotein molecules). [GOC:go_curators]		PTHR14102	tight junction
ENSSSCG00000016333	10.6793	-1.15442	0.449248	0.534022	-2.16174	0.0306382	0.86932	Uncharacterized protein [Source:UniProtKB/TrEMBL;Acc:F1SJI2]					PTHR19212	transcription cofactor;RNA binding protein
ENSSSCG00000025218	23.9329	-0.968347	0.511091	0.449349	-2.155	0.0311619	0.86932	thioredoxin-like 4B [Source:HGNC Symbol;Acc:26041]	GO:0005681	spliceosomal complex	Any of a series of ribonucleoprotein complexes that contain RNA and small nuclear ribonucleoproteins (snRNPs), and are formed sequentially during the splicing of a messenger RNA primary transcript to excise an intron. [GOC:mah, ISBN:0198547684, PMID:19239890]
ENSSSCG00000017388	19.592	-1.0791	0.473323	0.499587	-2.15999	0.0307736	0.86932	cytochrome c oxidase assembly factor 3 [Source:HGNC Symbol;Acc:24990]	GO:0005515	protein binding	Interacting selectively and non-covalently with any protein or protein complex (a complex of two or more proteins that may include other nonprotein molecules). [GOC:go_curators]		PTHR15642
ENSSSCG00000009365	23.8973	-1.00011	0.499962	0.462417	-2.16279	0.0305574	0.86932	NHL repeat containing 3 [Source:HGNC Symbol;Acc:33751]					PTHR24104
ENSSSCG00000021238	48.6952	-0.876859	0.544552	0.405461	-2.16262	0.0305703	0.86932	hydroxy-delta-5-steroid dehydrogenase, 3 beta- and steroid delta-isomerase 7 [Source:HGNC Symbol;Acc:18324]	GO:0008831	dTDP-4-dehydrorhamnose reductase activity	Catalysis of the reaction: dTDP-6-deoxy-L-mannose + NADP(+) = dTDP-4-dehydro-6-deoxy-L-mannose + H(+) + NADPH. [EC:1.1.1.133, RHEA:21799]		PTHR10366	oxidoreductase;dehydratase;epimerase/racemase
ENSSSCG00000007963	42.3115	0.912374	1.88214	0.422744	2.15822	0.0309108	0.86932	zinc finger protein 263 [Source:HGNC Symbol;Acc:13056]	GO:0046872	metal ion binding	Interacting selectively and non-covalently with any metal ion. [GOC:ai]		PTHR23226	KRAB box transcription factor;nucleic acid binding
ENSSSCG00000013645	64.0719	0.862923	1.81872	0.400596	2.1541	0.0312325	0.86932	autophagy related 4D, cysteine peptidase [Source:HGNC Symbol;Acc:20789]	GO:0016787	hydrolase activity	Catalysis of the hydrolysis of various bonds, e.g. C-O, C-N, C-C, phosphoric anhydride bonds, etc. Hydrolase is the systematic name for any enzyme of EC class 3. [ISBN:0198506732]		PTHR22624	hydrolase
ENSSSCG00000015447	72.8919	-0.882419	0.542457	0.409227	-2.15631	0.0310598	0.86932	Uncharacterized protein [Source:UniProtKB/TrEMBL;Acc:F1SAE5]	GO:0004930	G-protein coupled receptor activity	Combining with an extracellular signal and transmitting the signal across the membrane by activating an associated G-protein; promotes the exchange of GDP for GTP on the alpha subunit of a heterotrimeric G-protein complex. [GOC:bf, http://www.iuphar-db.org, Wikipedia:GPCR]		PTHR24237	G-protein coupled receptor
ENSSSCG00000006325	419.573	-0.876509	0.544684	0.406266	-2.15748	0.0309686	0.86932	Sus scrofa microsomal glutathione S-transferase 3 (MGST3), mRNA. [Source:RefSeq mRNA;Acc:NM_001044556]	GO:0016740	transferase activity	Catalysis of the transfer of a group, e.g. a methyl group, glycosyl group, acyl group, phosphorus-containing, or other groups, from one compound (generally regarded as the donor) to another compound (generally regarded as the acceptor). Transferase is the systematic name for any enzyme of EC class 2. [ISBN:0198506732]	ssc00480:Glutathione metabolism,ssc00980:Metabolism of xenobiotics by cytochrome P450,ssc00982:Drug metabolism,	PTHR10250	transferase
ENSSSCG00000010497	565.303	-0.889058	0.539967	0.411422	-2.16094	0.0307	0.86932	ectonucleoside triphosphate diphosphohydrolase 1 [Source:HGNC Symbol;Acc:3363]	GO:0005515	protein binding	Interacting selectively and non-covalently with any protein or protein complex (a complex of two or more proteins that may include other nonprotein molecules). [GOC:go_curators]	ssc00230:Purine metabolism,ssc00240:Pyrimidine metabolism,	PTHR11782	nucleotide phosphatase;nucleotide phosphatase
ENSSSCG00000016183	663.807	-0.807651	0.571311	0.372898	-2.16588	0.0303203	0.86932	Uncharacterized protein [Source:UniProtKB/TrEMBL;Acc:F1SS05]	GO:0019959	interleukin-8 binding	Interacting selectively and non-covalently with interleukin-8. [GOC:jl]		PTHR24227	G-protein coupled receptor
ENSSSCG00000002366	954.103	-0.807376	0.57142	0.374754	-2.15441	0.0312077	0.86932	Sus scrofa Niemann-Pick disease, type C2 (NPC2), mRNA. [Source:RefSeq mRNA;Acc:NM_214206]	GO:0005515	protein binding	Interacting selectively and non-covalently with any protein or protein complex (a complex of two or more proteins that may include other nonprotein molecules). [GOC:go_curators]		PTHR11306
ENSSSCG00000006287	18651.5	-0.846162	0.556262	0.392641	-2.15505	0.0311576	0.86932	Sus scrofa selectin L (SELL), mRNA. [Source:RefSeq mRNA;Acc:NM_001112678]	GO:0005515	protein binding	Interacting selectively and non-covalently with any protein or protein complex (a complex of two or more proteins that may include other nonprotein molecules). [GOC:go_curators]	ssc04514:Cell adhesion molecules (CAMs),	PTHR19325	apolipoprotein;receptor;metalloprotease;serine protease;metalloprotease;serine protease;complement component;cell adhesion molecule
ENSSSCG00000001000	66.8338	-0.923079	0.527382	0.429374	-2.14982	0.0315691	0.875583	enoyl-CoA delta isomerase 2 [Source:HGNC Symbol;Acc:14601]	GO:0005102	receptor binding	Interacting selectively and non-covalently with one or more specific sites on a receptor molecule, a macromolecule that undergoes combination with a hormone, neurotransmitter, drug or intracellular messenger to initiate a change in cell function. [GOC:bf, GOC:ceb, ISBN:0198506732]		PTHR23310	transfer/carrier protein;enzyme modulator
ENSSSCG00000006648	6775.89	-0.854715	0.552974	0.397714	-2.14907	0.031629	0.875583	cathepsin S [Source:HGNC Symbol;Acc:2545]	GO:0016787	hydrolase activity	Catalysis of the hydrolysis of various bonds, e.g. C-O, C-N, C-C, phosphoric anhydride bonds, etc. Hydrolase is the systematic name for any enzyme of EC class 3. [ISBN:0198506732]	ssc04142:Lysosome,ssc04612:Antigen processing and presentation,	PTHR12411	cysteine protease;cysteine protease
ENSSSCG00000029371	569.249	-0.823858	0.564929	0.384026	-2.14532	0.0319274	0.881456	complement component 5a receptor 1 [Source:HGNC Symbol;Acc:1338]	GO:0004982	N-formyl peptide receptor activity	Combining with an N-formyl peptide to initiate a change in cell activity. [GOC:ai]		PTHR24225	G-protein coupled receptor
ENSSSCG00000028578	13.4048	1.04804	2.06772	0.489655	2.14037	0.0323247	0.885247	Uncharacterized protein [Source:UniProtKB/TrEMBL;Acc:I3L658]					PTHR16166
ENSSSCG00000008538	29.1224	1.02891	2.04049	0.480556	2.14109	0.0322665	0.885247	speedy protein A [Source:RefSeq peptide;Acc:NP_001020394]	GO:0019901	protein kinase binding	Interacting selectively and non-covalently with a protein kinase, any enzyme that catalyzes the transfer of a phosphate group, usually from ATP, to a protein substrate. [GOC:jl]		PTHR31545
ENSSSCG00000016417	1071.63	0.865871	1.82244	0.4045	2.1406	0.0323066	0.885247	RNA binding motif protein 33 [Source:HGNC Symbol;Acc:27223]	GO:0003676	nucleic acid binding	Interacting selectively and non-covalently with any nucleic acid. [GOC:jl]		PTHR22014
ENSSSCG00000001022	399.482	-0.8489	0.555208	0.396817	-2.13927	0.0324136	0.885307	signal sequence receptor, alpha [Source:HGNC Symbol;Acc:11323]	GO:0005515	protein binding	Interacting selectively and non-covalently with any protein or protein complex (a complex of two or more proteins that may include other nonprotein molecules). [GOC:go_curators]		PTHR12924	membrane traffic protein;calcium-binding protein
ENSSSCG00000009152	22.7176	1.0774	2.11023	0.504408	2.13597	0.0326821	0.885537	sphingomyelin synthase 2 [Source:HGNC Symbol;Acc:28395]	GO:0003824	catalytic activity	Catalysis of a biochemical reaction at physiological temperatures. In biologically catalyzed reactions, the reactants are known as substrates, and the catalysts are naturally occurring macromolecular substances known as enzymes. Enzymes possess specific binding sites for substrates, and are usually composed wholly or largely of protein, but RNA that has catalytic activity (ribozyme) is often also…		PTHR21290
ENSSSCG00000015353	73.5331	-0.97377	0.509174	0.455746	-2.13665	0.0326265	0.885537	scinderin [Source:HGNC Symbol;Acc:21695]	GO:0003779	actin binding	Interacting selectively and non-covalently with monomeric or multimeric forms of actin, including actin filaments. [GOC:clt]		PTHR11977	non-motor actin binding protein;calcium-binding protein
ENSSSCG00000014725	4012.58	0.885883	1.84789	0.414333	2.13809	0.0325093	0.885537	Sus scrofa hemoglobin, beta (HBB), mRNA. [Source:RefSeq mRNA;Acc:NM_001144841]	GO:0046872	metal ion binding	Interacting selectively and non-covalently with any metal ion. [GOC:ai]		PTHR11442	transfer/carrier protein
ENSSSCG00000026286	26.6616	1.12379	2.17919	0.526685	2.1337	0.032867	0.888019	Uncharacterized protein [Source:UniProtKB/TrEMBL;Acc:I3LJC6]	GO:0042626	ATPase activity, coupled to transmembrane movement of substances	Catalysis of the reaction: ATP + H2O = ADP + phosphate, to directly drive the active transport of a substance across a membrane. [EC:3.6.1.3, GOC:jl]		PTHR23333
ENSSSCG00000001965	29.53	1.03137	2.04396	0.483832	2.13166	0.0330345	0.888019	Uncharacterized protein [Source:UniProtKB/TrEMBL;Acc:F1SHG9]					PTHR14514
ENSSSCG00000029879	41.8265	-0.964865	0.512326	0.452497	-2.13231	0.0329812	0.888019	lactotransferrin [Source:RefSeq peptide;Acc:NP_999527]	GO:0005515	protein binding	Interacting selectively and non-covalently with any protein or protein complex (a complex of two or more proteins that may include other nonprotein molecules). [GOC:go_curators]		PTHR11485	transfer/carrier protein;serine protease;serine protease
ENSSSCG00000000647	93.2402	-1.02126	0.492685	0.479476	-2.12995	0.0331756	0.889472	oxidized low density lipoprotein (lectin-like) receptor 1 [Source:HGNC Symbol;Acc:8133]	GO:0030246	carbohydrate binding	Interacting selectively and non-covalently with any carbohydrate, which includes monosaccharides, oligosaccharides and polysaccharides as well as substances derived from monosaccharides by reduction of the carbonyl group (alditols), by oxidation of one or more hydroxy groups to afford the corresponding aldehydes, ketones, or carboxylic acids, or by replacement of one or more hydroxy group(s) by a…		PTHR22800	membrane-bound signaling molecule;receptor;defense/immunity protein
ENSSSCG00000025058	10.7276	-1.07521	0.474602	0.50558	-2.12669	0.0334461	0.893288	Uncharacterized protein [Source:UniProtKB/TrEMBL;Acc:I3L8L4]	GO:0005215	transporter activity	Enables the directed movement of substances (such as macromolecules, small molecules, ions) into, out of or within a cell, or between cells. [GOC:ai, GOC:dgf]		PTHR11706	cation transporter
ENSSSCG00000013526	21.1619	1.01932	2.02696	0.479529	2.12567	0.0335307	0.893288	Sus scrofa lon peptidase 1, mitochondrial (LONP1), nuclear gene encoding mitochondrial protein, mRNA. [Source:RefSeq mRNA;Acc:NM_001243220]	GO:0009378	four-way junction helicase activity	Catalysis of the unwinding of the DNA helix of DNA containing four-way junctions, including Holliday junctions. [GOC:jl, PMID:9442895]		PTHR10046	serine protease;serine protease
ENSSSCG00000022069	106.144	-0.885611	0.541258	0.416743	-2.12508	0.0335803	0.893288	phosphatidylinositol glycan anchor biosynthesis, class H [Source:HGNC Symbol;Acc:8964]	GO:0017176	phosphatidylinositol N-acetylglucosaminyltransferase activity	Catalysis of the reaction: UDP-N-acetyl-D-glucosamine + phosphatidylinositol = UDP + N-acetyl-D-glucosaminylphosphatidylinositol. [EC:2.4.1.198]		PTHR15231
ENSSSCG00000006880	10.5859	1.10766	2.15496	0.526667	2.10316	0.035452	0.897169	polypyrimidine tract binding protein 2 [Source:HGNC Symbol;Acc:17662]	GO:0003729	mRNA binding	Interacting selectively and non-covalently with messenger RNA (mRNA), an intermediate molecule between DNA and protein. mRNA includes UTR and coding sequences, but does not contain introns. [GOC:kmv, SO:0000234]		PTHR11546	mRNA splicing factor;ribonucleoprotein
ENSSSCG00000027611	11.5886	1.0937	2.13421	0.517138	2.11491	0.0344377	0.897169	Uncharacterized protein [Source:UniProtKB/TrEMBL;Acc:I3LT37]	GO:0005515	protein binding	Interacting selectively and non-covalently with any protein or protein complex (a complex of two or more proteins that may include other nonprotein molecules). [GOC:go_curators]		PTHR12429	ubiquitin-protein ligase
ENSSSCG00000027739	14.3359	-1.0265	0.490898	0.485176	-2.11573	0.0343674	0.897169	Uncharacterized protein [Source:UniProtKB/TrEMBL;Acc:I3LBX9]					PTHR19212
ENSSSCG00000000007	14.318	1.04137	2.05818	0.493395	2.11062	0.0348052	0.897169	tRNA 5-methylaminomethyl-2-thiouridylate methyltransferase [Source:HGNC Symbol;Acc:25481]	GO:0016783	sulfurtransferase activity	Catalysis of the transfer of sulfur atoms from one compound (donor) to another (acceptor). [GOC:ai, ISBN:0721662544]		PTHR11933	RNA methyltransferase;RNA binding protein
ENSSSCG00000006788	26.5744	-0.931599	0.524277	0.439639	-2.11901	0.0340898	0.897169	Sus scrofa adenosine A3 receptor (ADORA3), transcript variant 1, mRNA. [Source:RefSeq mRNA;Acc:NM_001243435]	GO:0004871	signal transducer activity	Conveys a signal across a cell to trigger a change in cell function or state. A signal is a physical entity or change in state that is used to transfer information in order to trigger a response. [GOC:go_curators]	ssc04080:Neuroactive ligand-receptor interaction,	PTHR24246	G-protein coupled receptor
ENSSSCG00000022318	37.3928	-0.907481	0.533115	0.430936	-2.10584	0.0352185	0.897169	v-ets avian erythroblastosis virus E26 oncogene homolog [Source:HGNC Symbol;Acc:3446]	GO:0005515	protein binding	Interacting selectively and non-covalently with any protein or protein complex (a complex of two or more proteins that may include other nonprotein molecules). [GOC:go_curators]		PTHR11849	transcription factor;signaling molecule;nucleic acid binding
ENSSSCG00000000243	59.2924	-1.07805	0.473668	0.512673	-2.10281	0.0354827	0.897169	Platelet factor 4 [Source:UniProtKB/Swiss-Prot;Acc:P30034]	GO:0008201	heparin binding	Interacting selectively and non-covalently with heparin, any member of a group of glycosaminoglycans found mainly as an intracellular component of mast cells and which consist predominantly of alternating alpha-(1->4)-linked D-galactose and N-acetyl-D-glucosamine-6-sulfate residues. [GOC:jl, ISBN:0198506732]
ENSSSCG00000015850	38.8699	-1.00635	0.497805	0.477164	-2.10902	0.0349429	0.897169	dual specificity phosphatase 4 [Source:HGNC Symbol;Acc:3070]	GO:0017017	MAP kinase tyrosine/serine/threonine phosphatase activity	Catalysis of the reaction: MAP kinase serine/threonine/tyrosine phosphate + H2O = MAP kinase serine/threonine/tyrosine + phosphate. [GOC:mah, PMID:12184814]		PTHR10159	protein phosphatase;protein phosphatase;kinase inhibitor
ENSSSCG00000006821	49.1914	-0.898955	0.536275	0.426306	-2.10871	0.0349699	0.897169	glutathione S-transferase mu 3 (brain) [Source:HGNC Symbol;Acc:4635]	GO:0005515	protein binding	Interacting selectively and non-covalently with any protein or protein complex (a complex of two or more proteins that may include other nonprotein molecules). [GOC:go_curators]		PTHR11571
ENSSSCG00000022894	20.1561	-1.09979	0.466585	0.522692	-2.10409	0.035371	0.897169	Granzyme H; Uncharacterized protein [Source:UniProtKB/TrEMBL;Acc:B8XTR8]	GO:0016787	hydrolase activity	Catalysis of the hydrolysis of various bonds, e.g. C-O, C-N, C-C, phosphoric anhydride bonds, etc. Hydrolase is the systematic name for any enzyme of EC class 3. [ISBN:0198506732]
ENSSSCG00000003433	71.0136	-0.927009	0.525948	0.4394	-2.10972	0.0348828	0.897169	procollagen-lysine, 2-oxoglutarate 5-dioxygenase 1 [Source:HGNC Symbol;Acc:9081]	GO:0031418	L-ascorbic acid binding	Interacting selectively and non-covalently with L-ascorbic acid, (2R)-2-[(1S)-1,2-dihydroxyethyl]-4-hydroxy-5-oxo-2,5-dihydrofuran-3-olate; L-ascorbic acid is vitamin C and has co-factor and anti-oxidant activities in many species. [CHEBI:38290, GOC:mah]		PTHR10730	oxygenase
ENSSSCG00000013267	52.5982	0.93212	1.90808	0.441506	2.11123	0.0347528	0.897169	peroxisomal biogenesis factor 16 [Source:HGNC Symbol;Acc:8857]	GO:0005515	protein binding	Interacting selectively and non-covalently with any protein or protein complex (a complex of two or more proteins that may include other nonprotein molecules). [GOC:go_curators]		PTHR13299
ENSSSCG00000030898	119.51	-0.922919	0.527441	0.438766	-2.10344	0.0354269	0.897169	v-maf avian musculoaponeurotic fibrosarcoma oncogene homolog B [Source:HGNC Symbol;Acc:6408]	GO:0005515	protein binding	Interacting selectively and non-covalently with any protein or protein complex (a complex of two or more proteins that may include other nonprotein molecules). [GOC:go_curators]		PTHR10129	transcription factor;nucleic acid binding
ENSSSCG00000016641	231.386	-0.919441	0.528714	0.436142	-2.10812	0.0350204	0.897169	long intergenic non-protein coding RNA 998 [Source:HGNC Symbol;Acc:48953]					PTHR15304
ENSSSCG00000006296	318.76	-0.907584	0.533077	0.431236	-2.10461	0.0353249	0.897169	Sodium/potassium-transporting ATPase subunit beta-1 [Source:UniProtKB/Swiss-Prot;Acc:P05027]	GO:0005515	protein binding	Interacting selectively and non-covalently with any protein or protein complex (a complex of two or more proteins that may include other nonprotein molecules). [GOC:go_curators]		PTHR11523	ATP synthase
ENSSSCG00000009882	368.942	0.902867	1.86978	0.427132	2.11379	0.0345334	0.897169	2'-5'-oligoadenylate synthetase 1, 40/46kDa [Source:HGNC Symbol;Acc:8086]	GO:0005515	protein binding	Interacting selectively and non-covalently with any protein or protein complex (a complex of two or more proteins that may include other nonprotein molecules). [GOC:go_curators]		PTHR11258	nucleotidyltransferase;nucleic acid binding;defense/immunity protein
ENSSSCG00000006340	313.48	-0.789537	0.57853	0.372832	-2.11767	0.0342027	0.897169	UDP-N-acteylglucosamine pyrophosphorylase 1 [Source:HGNC Symbol;Acc:12457]	GO:0016779	nucleotidyltransferase activity	Catalysis of the transfer of a nucleotidyl group to a reactant. [ISBN:0198506732]	ssc00520:Amino sugar and nucleotide sugar metabolism,	PTHR11952	nucleotidyltransferase
ENSSSCG00000004371	351.348	-0.804682	0.572488	0.381175	-2.11106	0.0347675	0.897169	absent in melanoma 1 [Source:HGNC Symbol;Acc:356]					PTHR11818
ENSSSCG00000012746	354.295	-0.832317	0.561626	0.393634	-2.11445	0.0344771	0.897169	VMA21 vacuolar H+-ATPase homolog (S. cerevisiae) [Source:HGNC Symbol;Acc:22082]	GO:0030127	COPII vesicle coat	One of two multimeric complexes that forms a membrane vesicle coat. COPII is best characterized in S. cerevisiae, where the subunits are called Sar1p, Sec13p, Sec31p, Sec23p, and Sec24p. Vesicles with COPII coats are found associated with endoplasmic reticulum (ER) membranes at steady state. [GOC:ascb_2009, GOC:dph, GOC:mah, GOC:tb, PMID:11252894]		PTHR31792
ENSSSCG00000027438	2309.7	0.843325	1.79418	0.39753	2.12141	0.0338874	0.897169	Uncharacterized protein [Source:UniProtKB/TrEMBL;Acc:I3L554]					PTHR18937	chromatin/chromatin-binding protein;hydrolase
ENSSSCG00000014277	1784.08	-0.862226	0.550103	0.41032	-2.10135	0.0356103	0.898171	Sus scrofa interferon regulatory factor 1 (IRF1), mRNA. [Source:RefSeq mRNA;Acc:NM_001097413]	GO:0005515	protein binding	Interacting selectively and non-covalently with any protein or protein complex (a complex of two or more proteins that may include other nonprotein molecules). [GOC:go_curators]		PTHR11949	transcription factor;nucleic acid binding
ENSSSCG00000007526	28.9096	1.01344	2.01872	0.48325	2.09714	0.0359809	0.904093	Sus scrofa chromosome 20 open reading frame 174 ortholog (C17H20orf174), mRNA. [Source:RefSeq mRNA;Acc:NM_001123087]	GO:0046872	metal ion binding	Interacting selectively and non-covalently with any metal ion. [GOC:ai]		PTHR23233	zinc finger transcription factor;nucleic acid binding
ENSSSCG00000016990	1150.48	-0.808287	0.571059	0.385509	-2.09668	0.0360221	0.904093	ATPase, H+ transporting, lysosomal 9kDa, V0 subunit e1 [Source:HGNC Symbol;Acc:863]	GO:0015078	hydrogen ion transmembrane transporter activity	Catalysis of the transfer of hydrogen ions from one side of a membrane to the other. [GOC:ai]		PTHR12263	ATP synthase;nucleotide phosphatase;nucleotide phosphatase
ENSSSCG00000010215	11.6156	1.04234	2.05957	0.500432	2.08288	0.037262	0.905669	Uncharacterized protein [Source:UniProtKB/TrEMBL;Acc:F1RFZ1]	GO:0005525	GTP binding	Interacting selectively and non-covalently with GTP, guanosine triphosphate. [GOC:ai]		PTHR24072	small GTPase
ENSSSCG00000015175	11.9259	-1.06155	0.479118	0.512054	-2.07311	0.0381616	0.905669	von Willebrand factor A domain containing 5A [Source:HGNC Symbol;Acc:6658]					PTHR10338	serine protease inhibitor
ENSSSCG00000010005	11.3493	1.04699	2.06622	0.501803	2.08646	0.036937	0.905669	ring finger protein 215 [Source:HGNC Symbol;Acc:33434]	GO:0005515	protein binding	Interacting selectively and non-covalently with any protein or protein complex (a complex of two or more proteins that may include other nonprotein molecules). [GOC:go_curators]		PTHR22765
ENSSSCG00000026792	13.3567	1.01835	2.0256	0.493551	2.06331	0.039083	0.905669	Uncharacterized protein [Source:UniProtKB/TrEMBL;Acc:I3LAY5]	GO:0004871	signal transducer activity	Conveys a signal across a cell to trigger a change in cell function or state. A signal is a physical entity or change in state that is used to transfer information in order to trigger a response. [GOC:go_curators]		PTHR23007	ligase
ENSSSCG00000029122	12.6856	1.07318	2.10407	0.518839	2.06843	0.0385996	0.905669						PTHR11630	DNA helicase;helicase;hydrolase
ENSSSCG00000018032	13.3769	1.03935	2.0553	0.498668	2.08425	0.0371373	0.905669	transient receptor potential cation channel, subfamily V, member 2 [Source:HGNC Symbol;Acc:18082]	GO:0005515	protein binding	Interacting selectively and non-covalently with any protein or protein complex (a complex of two or more proteins that may include other nonprotein molecules). [GOC:go_curators]		PTHR10582	ion channel
ENSSSCG00000009565	16.4474	1.04094	2.05757	0.502849	2.07009	0.0384436	0.905669	Uncharacterized protein [Source:UniProtKB/TrEMBL;Acc:F1RN32]	GO:0005515	protein binding	Interacting selectively and non-covalently with any protein or protein complex (a complex of two or more proteins that may include other nonprotein molecules). [GOC:go_curators]		PTHR24035	extracellular matrix protein;calcium-binding protein
ENSSSCG00000022460	20.6627	-0.989045	0.503811	0.476023	-2.07772	0.0377348	0.905669
ENSSSCG00000017758	27.163	-0.973842	0.509148	0.47163	-2.06484	0.0389378	0.905669	sperm associated antigen 5 [Source:HGNC Symbol;Acc:13452]	GO:0005515	protein binding	Interacting selectively and non-covalently with any protein or protein complex (a complex of two or more proteins that may include other nonprotein molecules). [GOC:go_curators]		PTHR15347
ENSSSCG00000010300	28.4124	1.01024	2.01424	0.486339	2.07723	0.0377802	0.905669	MSS51 mitochondrial translational activator [Source:HGNC Symbol;Acc:21000]	GO:0046872	metal ion binding	Interacting selectively and non-covalently with any metal ion. [GOC:ai]		PTHR13244	zinc finger transcription factor
ENSSSCG00000028707	29.2061	0.967079	1.95488	0.462894	2.0892	0.0366897	0.905669	neurofibromin 2 (merlin) [Source:HGNC Symbol;Acc:7773]	GO:0005515	protein binding	Interacting selectively and non-covalently with any protein or protein complex (a complex of two or more proteins that may include other nonprotein molecules). [GOC:go_curators]		PTHR23281	actin family cytoskeletal protein
ENSSSCG00000022295	28.0867	-0.949401	0.517847	0.460004	-2.0639	0.0390274	0.905669	chromosome 9 open reading frame 16 [Source:HGNC Symbol;Acc:17823]					PTHR12289
ENSSSCG00000006630	34.5243	0.958022	1.94265	0.458644	2.08881	0.0367246	0.905669	vacuolar protein sorting 72 homolog (S. cerevisiae) [Source:HGNC Symbol;Acc:11644]	GO:0005515	protein binding	Interacting selectively and non-covalently with any protein or protein complex (a complex of two or more proteins that may include other nonprotein molecules). [GOC:go_curators]		PTHR13275	DNA-directed RNA polymerase
ENSSSCG00000027357	49.6851	-0.856443	0.552312	0.413025	-2.07359	0.0381178	0.905669	Sus scrofa cystatin B (stefin B) (CSTB), mRNA. [Source:RefSeq mRNA;Acc:NM_001097496]	GO:0030414	peptidase inhibitor activity	Stops, prevents or reduces the activity of a peptidase, any enzyme that catalyzes the hydrolysis peptide bonds. [GOC:jl]		PTHR11414	cysteine protease inhibitor
ENSSSCG00000026939	54.5405	-0.882611	0.542385	0.425125	-2.07612	0.0378827	0.905669	Sus scrofa lectin, mannose-binding 2-like (LMAN2L), mRNA. [Source:RefSeq mRNA;Acc:NM_001243437]	GO:0016020	membrane	Double layer of lipid molecules that encloses all cells, and, in eukaryotes, many organelles; may be a single or double lipid bilayer; also includes associated proteins. [GOC:mah, ISBN:0815316194]		PTHR12223	membrane traffic protein
ENSSSCG00000016174	66.7664	-0.984847	0.505279	0.472418	-2.08469	0.0370972	0.905669	fibronectin 1 [Source:HGNC Symbol;Acc:3778]	GO:0005515	protein binding	Interacting selectively and non-covalently with any protein or protein complex (a complex of two or more proteins that may include other nonprotein molecules). [GOC:go_curators]		PTHR19143	signaling molecule
ENSSSCG00000007118	54.8276	0.942146	1.92138	0.451676	2.08589	0.0369888	0.905669	N-ethylmaleimide-sensitive factor attachment protein, beta [Source:HGNC Symbol;Acc:15751]	GO:0005515	protein binding	Interacting selectively and non-covalently with any protein or protein complex (a complex of two or more proteins that may include other nonprotein molecules). [GOC:go_curators]		PTHR13768	membrane traffic protein
ENSSSCG00000024596	75.8699	-0.814259	0.5687	0.393134	-2.0712	0.03834	0.905669	CCR4 carbon catabolite repression 4-like (S. cerevisiae) [Source:HGNC Symbol;Acc:14254]	GO:0005515	protein binding	Interacting selectively and non-covalently with any protein or protein complex (a complex of two or more proteins that may include other nonprotein molecules). [GOC:go_curators]		PTHR12121	exoribonuclease;nuclease
ENSSSCG00000010078	67.7566	0.881477	1.84226	0.420765	2.09494	0.0361765	0.905669	topoisomerase (DNA) III beta [Source:HGNC Symbol;Acc:11993]	GO:0016853	isomerase activity	Catalysis of the geometric or structural changes within one molecule. Isomerase is the systematic name for any enzyme of EC class 5. [ISBN:0198506732]	ssc03440:Homologous recombination,	PTHR11390	nucleic acid binding;isomerase;enzyme modulator
ENSSSCG00000003795	81.3424	-0.898709	0.536367	0.434912	-2.06642	0.0387892	0.905669	Uncharacterized protein [Source:UniProtKB/TrEMBL;Acc:F1S829]	GO:0005515	protein binding	Interacting selectively and non-covalently with any protein or protein complex (a complex of two or more proteins that may include other nonprotein molecules). [GOC:go_curators]		PTHR13449
ENSSSCG00000013632	80.079	-0.894489	0.537938	0.431221	-2.07432	0.0380497	0.905669	chromosome 19 open reading frame 38 [Source:HGNC Symbol;Acc:34073]					PTHR11389
ENSSSCG00000021563	84.9437	-0.833739	0.561073	0.402689	-2.07043	0.0384125	0.905669	cytoplasmic FMR1 interacting protein 1 [Source:HGNC Symbol;Acc:13759]	GO:0005515	protein binding	Interacting selectively and non-covalently with any protein or protein complex (a complex of two or more proteins that may include other nonprotein molecules). [GOC:go_curators]		PTHR12195	G-protein modulator
ENSSSCG00000012912	113.723	0.947159	1.92807	0.456265	2.0759	0.0379036	0.905669	TBC1 domain family, member 10C [Source:HGNC Symbol;Acc:24702]	GO:0005097	Rab GTPase activator activity	Increases the rate of GTP hydrolysis by a GTPase of the Rab family. [GOC:mah]		PTHR22957	hydrolase;G-protein modulator
ENSSSCG00000012253	134.535	-0.811995	0.569594	0.389408	-2.0852	0.0370511	0.905669	calcium/calmodulin-dependent serine protein kinase (MAGUK family) [Source:HGNC Symbol;Acc:1497]	GO:0005515	protein binding	Interacting selectively and non-covalently with any protein or protein complex (a complex of two or more proteins that may include other nonprotein molecules). [GOC:go_curators]		PTHR23122	nucleotide kinase;protein kinase;nucleotide kinase;protein kinase;cell junction protein
ENSSSCG00000017558	155.299	-0.809799	0.570461	0.388931	-2.08211	0.0373322	0.905669	Sus scrofa transducer of ERBB2, 1 (TOB1), mRNA. [Source:RefSeq mRNA;Acc:NM_001123205]	GO:0005515	protein binding	Interacting selectively and non-covalently with any protein or protein complex (a complex of two or more proteins that may include other nonprotein molecules). [GOC:go_curators]		PTHR17537
ENSSSCG00000016217	141.492	0.836295	1.78546	0.403582	2.07218	0.0382485	0.905669	DnaJ (Hsp40) homolog, subfamily B, member 2 [Source:HGNC Symbol;Acc:5228]	GO:0005515	protein binding	Interacting selectively and non-covalently with any protein or protein complex (a complex of two or more proteins that may include other nonprotein molecules). [GOC:go_curators]		PTHR24077	chaperonin
ENSSSCG00000013901	192.686	-0.851442	0.55423	0.411633	-2.06845	0.0385979	0.905669	Sus scrofa interferon, gamma-inducible protein 30 (IFI30), mRNA. [Source:RefSeq mRNA;Acc:NM_001131046]	GO:0016491	oxidoreductase activity	Catalysis of an oxidation-reduction (redox) reaction, a reversible chemical reaction in which the oxidation state of an atom or atoms within a molecule is altered. One substrate acts as a hydrogen or electron donor and becomes oxidized, while the other acts as hydrogen or electron acceptor and becomes reduced. [GOC:go_curators]		PTHR13234	reductase
ENSSSCG00000009402	587.042	-0.923009	0.527408	0.442993	-2.08357	0.0371989	0.905669	lysophosphatidic acid receptor 6 [Source:HGNC Symbol;Acc:15520]	GO:0004930	G-protein coupled receptor activity	Combining with an extracellular signal and transmitting the signal across the membrane by activating an associated G-protein; promotes the exchange of GDP for GTP on the alpha subunit of a heterotrimeric G-protein complex. [GOC:bf, http://www.iuphar-db.org, Wikipedia:GPCR]	ssc04080:Neuroactive ligand-receptor interaction,	PTHR24232	G-protein coupled receptor
ENSSSCG00000007469	612.671	-0.78866	0.578882	0.380399	-2.07324	0.0381496	0.905669	Sus scrofa protein tyrosine phosphatase, non-receptor type 1 (PTPN1), mRNA. [Source:RefSeq mRNA;Acc:NM_001113435]				ssc04520:Adherens junction,ssc04910:Insulin signaling pathway,	PTHR19134	protein phosphatase;protein phosphatase
ENSSSCG00000003248	710.314	-0.80328	0.573045	0.386585	-2.07788	0.03772	0.905669	cationic amino acid transporter 3-like [Source:RefSeq peptide;Acc:NP_001231094]	GO:0015171	amino acid transmembrane transporter activity	Catalysis of the transfer of amino acids from one side of a membrane to the other. Amino acids are organic molecules that contain an amino group and a carboxyl group. [GOC:ai, GOC:mtg_transport, ISBN:0815340729]		PTHR11785	amino acid transporter
ENSSSCG00000002340	943.315	-0.792686	0.577268	0.380757	-2.08187	0.0373543	0.905669	Sus scrofa presenilin 1 (PSEN1), mRNA. [Source:RefSeq mRNA;Acc:NM_001078667]	GO:0004190	aspartic-type endopeptidase activity	Catalysis of the hydrolysis of internal, alpha-peptide bonds in a polypeptide chain by a mechanism in which a water molecule bound by the side chains of aspartic residues at the active center acts as a nucleophile. [ISBN:0198506732]		PTHR10202	membrane-bound signaling molecule;aspartic protease;aspartic protease;calcium-binding protein
ENSSSCG00000004958	1088.79	0.993397	1.99087	0.480742	2.06638	0.0387924	0.905669	Uncharacterized protein [Source:UniProtKB/TrEMBL;Acc:F1SJH4]	GO:0019789	SUMO ligase activity	Catalysis of ATP-dependent isopeptide bond formation between the carboxy-terminal glycine residues of the small ubiquitin-related modifier SUMO and a substrate lysine residue, leading to the formation of predominately monosumoylated proteins with modified function. [GOC:rn, PMID:11031248, PMID:11265250]		PTHR10782	ligase
ENSSSCG00000011980	2672.89	0.88982	1.85294	0.431294	2.06314	0.0390994	0.905669	claudin domain containing 1 [Source:HGNC Symbol;Acc:1322]	GO:0016324	apical plasma membrane	The region of the plasma membrane located at the apical end of the cell. [GOC:curators]		PTHR14347
ENSSSCG00000000784	15826	-0.85673	0.552203	0.412278	-2.07804	0.0377059	0.905669	Sus scrofa leucine-rich repeat kinase 2 (LRRK2), mRNA. [Source:RefSeq mRNA;Acc:NM_001113437]	GO:0004713	protein tyrosine kinase activity	Catalysis of the reaction: ATP + a protein tyrosine = ADP + protein tyrosine phosphate. [EC:2.7.10]		PTHR23257	non-receptor serine/threonine protein kinase;non-receptor tyrosine protein kinase;non-receptor serine/threonine protein kinase;non-receptor tyrosine protein kinase
ENSSSCG00000025584	23.3272	1.00709	2.00986	0.488805	2.06032	0.039368	0.906062	laminin, alpha 5 [Source:HGNC Symbol;Acc:6485]					PTHR10574	receptor;extracellular matrix linker protein
ENSSSCG00000008048	97.0132	0.833721	1.78228	0.404686	2.06017	0.0393824	0.906062	RNA binding protein S1, serine-rich domain [Source:HGNC Symbol;Acc:10080]	GO:0005515	protein binding	Interacting selectively and non-covalently with any protein or protein complex (a complex of two or more proteins that may include other nonprotein molecules). [GOC:go_curators]		PTHR15481	mRNA splicing factor
ENSSSCG00000009407	1761.4	-0.838317	0.559296	0.406795	-2.06078	0.0393236	0.906062	Sus scrofa esterase D (ESD), mRNA. [Source:RefSeq mRNA;Acc:NM_214060]	GO:0018738	S-formylglutathione hydrolase activity	Catalysis of the reaction: S-formylglutathione + H(2)O = formate + glutathione + H(+). [EC:3.1.2.12, RHEA:14964]		PTHR10061	esterase
ENSSSCG00000021627	13.7485	1.04815	2.06788	0.509565	2.05695	0.039691	0.907502	small integral membrane protein 5 [Source:HGNC Symbol;Acc:40030]					PTHR10670
ENSSSCG00000004665	221.625	-0.829604	0.562684	0.403359	-2.05674	0.0397115	0.907502	Uncharacterized protein [Source:UniProtKB/TrEMBL;Acc:F1SN59]	GO:0016491	oxidoreductase activity	Catalysis of an oxidation-reduction (redox) reaction, a reversible chemical reaction in which the oxidation state of an atom or atoms within a molecule is altered. One substrate acts as a hydrogen or electron donor and becomes oxidized, while the other acts as hydrogen or electron acceptor and becomes reduced. [GOC:go_curators]		PTHR10632
ENSSSCG00000015455	1153.44	-0.766658	0.587777	0.372573	-2.05774	0.0396149	0.907502	cullin 1 [Source:HGNC Symbol;Acc:2551]	GO:0005515	protein binding	Interacting selectively and non-covalently with any protein or protein complex (a complex of two or more proteins that may include other nonprotein molecules). [GOC:go_curators]		PTHR11932	ubiquitin-protein ligase
ENSSSCG00000004973	11.042	-1.03342	0.488551	0.502759	-2.0555	0.039831	0.908199	uveal autoantigen with coiled-coil domains and ankyrin repeats [Source:HGNC Symbol;Acc:15947]	GO:0005515	protein binding	Interacting selectively and non-covalently with any protein or protein complex (a complex of two or more proteins that may include other nonprotein molecules). [GOC:go_curators]		PTHR24196
ENSSSCG00000009166	230.499	-0.798732	0.574854	0.388899	-2.05383	0.0399921	0.909842	Uncharacterized protein [Source:UniProtKB/TrEMBL;Acc:F1S106]	GO:0004553	hydrolase activity, hydrolyzing O-glycosyl compounds	Catalysis of the hydrolysis of any O-glycosyl bond. [GOC:mah]		PTHR10066	galactosidase;glycosidase
ENSSSCG00000017698	30.7047	-1.03567	0.487788	0.504973	-2.05095	0.0402718	0.914169	Sus scrofa chemokine (C-C motif) ligand 4 (CCL4), mRNA. [Source:RefSeq mRNA;Acc:NM_213779]	GO:0005515	protein binding	Interacting selectively and non-covalently with any protein or protein complex (a complex of two or more proteins that may include other nonprotein molecules). [GOC:go_curators]		PTHR12015	chemokine
ENSSSCG00000012077	684.05	0.871546	1.82962	0.425303	2.04924	0.040439	0.91593	Sus scrofa myxovirus (influenza virus) resistance 1, interferon-inducible protein p78 (mouse) (MX1), mRNA. [Source:RefSeq mRNA;Acc:NM_214061]	GO:0005525	GTP binding	Interacting selectively and non-covalently with GTP, guanosine triphosphate. [GOC:ai]		PTHR11566	hydrolase;small GTPase;microtubule family cytoskeletal protein
ENSSSCG00000014216	55.0038	-0.877035	0.544485	0.428573	-2.04641	0.040716	0.91873	Sus scrofa toll-like receptor adaptor molecule 2 (TICAM2), mRNA. [Source:RefSeq mRNA;Acc:NM_001204351]	GO:0005543	phospholipid binding	Interacting selectively and non-covalently with phospholipids, a class of lipids containing phosphoric acid as a mono- or diester. [ISBN:0198506732]		PTHR22811	transfer/carrier protein;vesicle coat protein
ENSSSCG00000007590	418.903	-0.840012	0.558639	0.410535	-2.04614	0.0407425	0.91873	PMS2 postmeiotic segregation increased 2 (S. cerevisiae) [Source:HGNC Symbol;Acc:9122]	GO:0005515	protein binding	Interacting selectively and non-covalently with any protein or protein complex (a complex of two or more proteins that may include other nonprotein molecules). [GOC:go_curators]		PTHR10073	DNA binding protein
ENSSSCG00000027659	313.421	-0.794428	0.576572	0.388492	-2.0449	0.0408643	0.919091	fucosidase, alpha-L- 1, tissue [Source:HGNC Symbol;Acc:4006]	GO:0004560	alpha-L-fucosidase activity	Catalysis of the reaction: an alpha-L-fucoside + H2O = an alcohol + L-fucose. [EC:3.2.1.51]		PTHR10030
ENSSSCG00000010088	320.011	-0.771033	0.585998	0.37719	-2.04415	0.0409385	0.919091	Sus scrofa ubiquitin-conjugating enzyme E2L 3 (UBE2L3), mRNA. [Source:RefSeq mRNA;Acc:NM_001185133]	GO:0005515	protein binding	Interacting selectively and non-covalently with any protein or protein complex (a complex of two or more proteins that may include other nonprotein molecules). [GOC:go_curators]	ssc04120:Ubiquitin mediated proteolysis,ssc05012:Parkinson's disease,	PTHR24068	ligase
ENSSSCG00000029874	40.3207	-0.861662	0.550318	0.4227	-2.03847	0.0415028	0.924609	dual specificity phosphatase 14 [Source:HGNC Symbol;Acc:17007]	GO:0017017	MAP kinase tyrosine/serine/threonine phosphatase activity	Catalysis of the reaction: MAP kinase serine/threonine/tyrosine phosphate + H2O = MAP kinase serine/threonine/tyrosine + phosphate. [GOC:mah, PMID:12184814]		PTHR10159	protein phosphatase;protein phosphatase;kinase inhibitor
ENSSSCG00000029384	259.125	-0.825693	0.564211	0.404885	-2.03933	0.0414175	0.924609	Uncharacterized protein [Source:UniProtKB/TrEMBL;Acc:I3L688]	GO:0043169	cation binding	Interacting selectively and non-covalently with cations, charged atoms or groups of atoms with a net positive charge. [GOC:jl]		PTHR24377
ENSSSCG00000026018	801.242	-0.808382	0.571022	0.396641	-2.03807	0.0415429	0.924609	major facilitator superfamily domain containing 1 [Source:HGNC Symbol;Acc:25874]	GO:0016021	integral to membrane	Penetrating at least one phospholipid bilayer of a membrane. May also refer to the state of being buried in the bilayer with no exposure outside the bilayer. When used to describe a protein, indicates that all or part of the peptide sequence is embedded in the membrane. [GOC:go_curators]		PTHR24003	transporter
ENSSSCG00000004870	2032.59	-0.819884	0.566487	0.402291	-2.03804	0.0415463	0.924609		GO:0034701	tripeptidase activity	Catalysis of the hydrolysis of a tripeptide. [GOC:mah]		PTHR11014	metalloprotease;deacetylase;metalloprotease
ENSSSCG00000012391	79.5931	-0.85613	0.552433	0.420284	-2.03703	0.0416475	0.924845	mediator complex subunit 30 [Source:HGNC Symbol;Acc:23032]	GO:0005515	protein binding	Interacting selectively and non-covalently with any protein or protein complex (a complex of two or more proteins that may include other nonprotein molecules). [GOC:go_curators]		PTHR31705
ENSSSCG00000007789	142.844	0.811999	1.75564	0.399005	2.03506	0.0418449	0.927215	Snf2-related CREBBP activator protein [Source:HGNC Symbol;Acc:16974]	GO:0005524	ATP binding	Interacting selectively and non-covalently with ATP, adenosine 5'-triphosphate, a universally important coenzyme and enzyme regulator. [ISBN:0198506732]		PTHR10799	DNA helicase;helicase
ENSSSCG00000003064	38.7079	-0.88629	0.541004	0.436153	-2.03206	0.0421474	0.931895	Uncharacterized protein [Source:UniProtKB/TrEMBL;Acc:F1RMV5]	GO:0050313	sulfur dioxygenase activity	Catalysis of the reaction: sulfur + O2 + H2O = sulfite. [EC:1.13.11.18, MetaCyc:SULFUR-DIOXYGENASE-RXN]		PTHR11935	hydrolase
ENSSSCG00000027034	11.2531	1.0135	2.01881	0.500392	2.02542	0.0428247	0.933764	Uncharacterized protein [Source:UniProtKB/TrEMBL;Acc:I3LTZ1]					PTHR11216	membrane traffic protein;G-protein modulator;calcium-binding protein
ENSSSCG00000015080	14.2652	1.02362	2.03302	0.504877	2.02747	0.0426141	0.933764	centrosomal protein 164kDa [Source:HGNC Symbol;Acc:29182]	GO:0005515	protein binding	Interacting selectively and non-covalently with any protein or protein complex (a complex of two or more proteins that may include other nonprotein molecules). [GOC:go_curators]		PTHR18902
ENSSSCG00000023862	26.8667	-0.92777	0.52567	0.457778	-2.02668	0.0426948	0.933764	Uncharacterized protein [Source:UniProtKB/TrEMBL;Acc:I3LK82]	GO:0016791	phosphatase activity	Catalysis of the hydrolysis of phosphoric monoesters, releasing inorganic phosphate. [EC:3.1.3, EC:3.1.3.41, GOC:curators]		PTHR10807	phosphatase;phosphatase
ENSSSCG00000008874	54.1224	-0.961611	0.513483	0.474125	-2.02818	0.0425417	0.933764	transmembrane protein 144 [Source:HGNC Symbol;Acc:25633]	GO:0015144	carbohydrate transmembrane transporter activity	Catalysis of the transfer of carbohydrate from one side of the membrane to the other. [GOC:jl, GOC:mtg_transport, ISBN:0815340729]		PTHR16119
ENSSSCG00000004888	64.8041	-0.944471	0.51962	0.465623	-2.0284	0.0425194	0.933764	serpin peptidase inhibitor, clade B (ovalbumin), member 8 [Source:HGNC Symbol;Acc:8952]	GO:0005515	protein binding	Interacting selectively and non-covalently with any protein or protein complex (a complex of two or more proteins that may include other nonprotein molecules). [GOC:go_curators]		PTHR11461	serine protease inhibitor
ENSSSCG00000021067	173.222	0.854455	1.80808	0.420925	2.02994	0.0423622	0.933764	biliverdin reductase B (flavin reductase (NADPH)) [Source:HGNC Symbol;Acc:1063]	GO:0016616	oxidoreductase activity, acting on the CH-OH group of donors, NAD or NADP as acceptor	Catalysis of an oxidation-reduction (redox) reaction in which a CH-OH group acts as a hydrogen or electron donor and reduces NAD+ or NADP. [GOC:ai]		PTHR15020	reductase
ENSSSCG00000028297	594.928	-0.785824	0.580021	0.388209	-2.02423	0.0429465	0.933764	APH1A gamma secretase subunit [Source:HGNC Symbol;Acc:29509]	GO:0005515	protein binding	Interacting selectively and non-covalently with any protein or protein complex (a complex of two or more proteins that may include other nonprotein molecules). [GOC:go_curators]		PTHR12889	enzyme modulator
ENSSSCG00000000492	14922.7	-0.980739	0.50672	0.484539	-2.02407	0.0429632	0.933764	lysozyme [Source:HGNC Symbol;Acc:6740]	GO:0003796	lysozyme activity	Catalysis of the hydrolysis of the beta-(1->4) linkages between N-acetylmuramic acid and N-acetyl-D-glucosamine residues in a peptidoglycan and between N-acetyl-D-glucosamine residues in chitodextrins. [EC:3.2.1.17]		PTHR11407
ENSSSCG00000026653	85.7272	-0.833919	0.561003	0.412205	-2.02307	0.0430663	0.934018	Uncharacterized protein [Source:UniProtKB/TrEMBL;Acc:I3LG64]					PTHR15549
ENSSSCG00000001556	2405.41	-0.724259	0.605308	0.358226	-2.02179	0.0431976	0.934881	mitogen-activated protein kinase 14 [Source:HGNC Symbol;Acc:6876]	GO:0005515	protein binding	Interacting selectively and non-covalently with any protein or protein complex (a complex of two or more proteins that may include other nonprotein molecules). [GOC:go_curators]	ssc04010:MAPK signaling pathway,ssc04370:VEGF signaling pathway,ssc04620:Toll-like receptor signaling pathway,ssc04621:NOD-like receptor signaling pathway,ssc04622:RIG-I-like receptor signaling pathway,ssc04660:T cell receptor signaling pathway,ssc04664:Fc epsilon RI signaling pathway,ssc04670:Leukocyte transendothelial migration,ssc04722:Neurotrophin signaling pathway,ssc04912:GnRH signaling pat…	PTHR24055	non-receptor serine/threonine protein kinase;non-receptor serine/threonine protein kinase
ENSSSCG00000016241	14.3545	-0.989981	0.503484	0.489994	-2.02039	0.0433426	0.936035
ENSSSCG00000026650	9.81173	-1.03303	0.488683	0.511998	-2.01764	0.0436283	0.937151	Importin subunit alpha [Source:UniProtKB/TrEMBL;Acc:F1SV93]	GO:0005488	binding	The selective, non-covalent, often stoichiometric, interaction of a molecule with one or more specific sites on another molecule. [GOC:ceb, GOC:mah, ISBN:0198506732]
ENSSSCG00000026699	20.2824	-0.938053	0.521937	0.464943	-2.01757	0.0436365	0.937151	zinc finger protein 180 [Source:HGNC Symbol;Acc:12970]	GO:0046872	metal ion binding	Interacting selectively and non-covalently with any metal ion. [GOC:ai]		PTHR24381	KRAB box transcription factor
ENSSSCG00000030242	289.304	0.816142	1.76069	0.404582	2.01725	0.0436695	0.937151	chromosome 1 open reading frame 63 [Source:HGNC Symbol;Acc:25234]					PTHR10548	mRNA splicing factor
ENSSSCG00000005587	121.732	-0.868423	0.547745	0.430842	-2.01564	0.0438373	0.93878	Serine/threonine-protein kinase Nek6 [Source:UniProtKB/Swiss-Prot;Acc:A2BD05]	GO:0005515	protein binding	Interacting selectively and non-covalently with any protein or protein complex (a complex of two or more proteins that may include other nonprotein molecules). [GOC:go_curators]		PTHR24362	protein kinase;protein kinase
ENSSSCG00000021041	13.8294	-0.990966	0.503141	0.492153	-2.01353	0.0440587	0.941547	peptidase M20 domain containing 1 [Source:RefSeq peptide;Acc:NP_001230394]	GO:0016787	hydrolase activity	Catalysis of the hydrolysis of various bonds, e.g. C-O, C-N, C-C, phosphoric anhydride bonds, etc. Hydrolase is the systematic name for any enzyme of EC class 3. [ISBN:0198506732]		PTHR11014	metalloprotease;deacetylase;metalloprotease
ENSSSCG00000004008	11.386	1.01472	2.02051	0.504733	2.01041	0.0443875	0.946594	WD repeat domain 27 [Source:HGNC Symbol;Acc:21248]	GO:0005515	protein binding	Interacting selectively and non-covalently with any protein or protein complex (a complex of two or more proteins that may include other nonprotein molecules). [GOC:go_curators]		PTHR13780
ENSSSCG00000024023	2055.95	-0.906328	0.533541	0.45202	-2.00506	0.0449566	0.954744	histamine N-methyltransferase [Source:HGNC Symbol;Acc:5028]	GO:0046539	histamine N-methyltransferase activity	Catalysis of the reaction: S-adenosyl-L-methionine(1+) + histamine = N(tau)-methylhistamine + S-adenosyl-L-homocysteine + H(+). [EC:2.1.1.8, RHEA:19304]		PTHR16897
ENSSSCG00000024373	2823.54	-0.774167	0.584726	0.386074	-2.00523	0.0449386	0.954744	Uncharacterized protein [Source:UniProtKB/TrEMBL;Acc:I3LK74]	GO:0005515	protein binding	Interacting selectively and non-covalently with any protein or protein complex (a complex of two or more proteins that may include other nonprotein molecules). [GOC:go_curators]		PTHR11254	ubiquitin-protein ligase
ENSSSCG00000000367	10.3251	-1.05571	0.481059	0.52679	-2.00405	0.0450648	0.955056	Uncharacterized protein [Source:UniProtKB/TrEMBL;Acc:F1SPJ2]					PTHR31247
ENSSSCG00000005729	78.2349	0.87411	1.83288	0.436531	2.0024	0.0452417	0.956819	DEAD (Asp-Glu-Ala-Asp) box polypeptide 31 [Source:HGNC Symbol;Acc:16715]	GO:0016787	hydrolase activity	Catalysis of the hydrolysis of various bonds, e.g. C-O, C-N, C-C, phosphoric anhydride bonds, etc. Hydrolase is the systematic name for any enzyme of EC class 3. [ISBN:0198506732]		PTHR24031	RNA helicase;helicase
ENSSSCG00000009169	180.097	-0.86806	0.547883	0.434157	-1.99941	0.0455636	0.961638	solute carrier family 39 (zinc transporter), member 8 [Source:HGNC Symbol;Acc:20862]	GO:0046873	metal ion transmembrane transporter activity	Catalysis of the transfer of metal ions from one side of a membrane to the other. [GOC:ai]		PTHR12191	transporter
ENSSSCG00000008923	84.1613	-0.940426	0.521079	0.470585	-1.99842	0.0456713	0.961923	signal transducing adaptor family member 1 [Source:HGNC Symbol;Acc:24133]	GO:0005515	protein binding	Interacting selectively and non-covalently with any protein or protein complex (a complex of two or more proteins that may include other nonprotein molecules). [GOC:go_curators]		PTHR16186	protein kinase receptor
ENSSSCG00000005422	143.344	-0.799141	0.574691	0.4003	-1.99636	0.0458952	0.96465	nipsnap homolog 3A (C. elegans) [Source:HGNC Symbol;Acc:23619]	GO:0005515	protein binding	Interacting selectively and non-covalently with any protein or protein complex (a complex of two or more proteins that may include other nonprotein molecules). [GOC:go_curators]		PTHR21017
ENSSSCG00000030153	37.0816	0.866236	1.8229	0.434389	1.99415	0.046136	0.966087	E3 ubiquitin-protein ligase [Source:UniProtKB/TrEMBL;Acc:I3LTD6]	GO:0005515	protein binding	Interacting selectively and non-covalently with any protein or protein complex (a complex of two or more proteins that may include other nonprotein molecules). [GOC:go_curators]		PTHR11254	ubiquitin-protein ligase
ENSSSCG00000002042	428.063	-0.786164	0.579884	0.394266	-1.99399	0.0461528	0.966087	oxidase (cytochrome c) assembly 1-like [Source:HGNC Symbol;Acc:8526]	GO:0016021	integral to membrane	Penetrating at least one phospholipid bilayer of a membrane. May also refer to the state of being buried in the bilayer with no exposure outside the bilayer. When used to describe a protein, indicates that all or part of the peptide sequence is embedded in the membrane. [GOC:go_curators]		PTHR12428	transporter
ENSSSCG00000024518	24.5104	-0.924789	0.526758	0.46493	-1.98909	0.0466912	0.97536	Uncharacterized protein [Source:UniProtKB/TrEMBL;Acc:I3LNM8]	GO:0005515	protein binding	Interacting selectively and non-covalently with any protein or protein complex (a complex of two or more proteins that may include other nonprotein molecules). [GOC:go_curators]		PTHR12035	myelin protein;membrane-bound signaling molecule;immunoglobulin receptor superfamily;immunoglobulin receptor superfamily;immunoglobulin superfamily cell adhesion molecule
ENSSSCG00000014441	9.79347	-1.02529	0.49131	0.517422	-1.98154	0.0475302	0.975876	colony stimulating factor 1 receptor [Source:HGNC Symbol;Acc:2433]	GO:0019903	protein phosphatase binding	Interacting selectively and non-covalently with any protein phosphatase. [GOC:jl]		PTHR24416
ENSSSCG00000024478	14.2849	-1.05015	0.482919	0.530337	-1.98015	0.0476869	0.975876
ENSSSCG00000013066	18.1572	0.926424	1.90056	0.466812	1.98457	0.0471919	0.975876	Uncharacterized protein [Source:UniProtKB/TrEMBL;Acc:F1RPW7]					PTHR13142
ENSSSCG00000009290	18.9131	0.911869	1.88148	0.460648	1.97954	0.0477558	0.975876	Uncharacterized protein [Source:UniProtKB/TrEMBL;Acc:F1RTM1]	GO:0046872	metal ion binding	Interacting selectively and non-covalently with any metal ion. [GOC:ai]		PTHR11804	metalloprotease;metalloprotease
ENSSSCG00000002016	19.9553	0.929411	1.9045	0.469689	1.97878	0.0478411	0.975876	thiamine triphosphatase [Source:HGNC Symbol;Acc:18987]	GO:0050333	thiamin-triphosphatase activity	Catalysis of the reaction: H(2)O + thiamine triphosphate = H(+) + phosphate + thiamine diphosphate. [EC:3.6.1.28, RHEA:11747]	ssc00730:Thiamine metabolism,	PTHR14586
ENSSSCG00000006761	28.9208	-0.912021	0.53144	0.460209	-1.98175	0.0475067	0.975876	DNA cross-link repair 1B [Source:HGNC Symbol;Acc:17641]	GO:0005515	protein binding	Interacting selectively and non-covalently with any protein or protein complex (a complex of two or more proteins that may include other nonprotein molecules). [GOC:go_curators]		PTHR23240
ENSSSCG00000021810	38.2796	0.959012	1.94398	0.482821	1.98627	0.0470033	0.975876	sirtuin 7 [Source:HGNC Symbol;Acc:14935]	GO:0005515	protein binding	Interacting selectively and non-covalently with any protein or protein complex (a complex of two or more proteins that may include other nonprotein molecules). [GOC:go_curators]		PTHR11085	chromatin/chromatin-binding protein;deacetylase
ENSSSCG00000010489	120.695	-0.762218	0.589589	0.384822	-1.9807	0.0476248	0.975876
ENSSSCG00000004551	132.051	0.874304	1.83312	0.441883	1.97859	0.0478624	0.975876	zinc finger protein 609 [Source:HGNC Symbol;Acc:29003]	GO:0046872	metal ion binding	Interacting selectively and non-covalently with any metal ion. [GOC:ai]		PTHR21564
ENSSSCG00000009840	200.696	-0.756722	0.591839	0.381124	-1.9855	0.0470885	0.975876	Sus scrofa protein kinase, AMP-activated, beta 1 non-catalytic subunit (PRKAB1), mRNA. [Source:RefSeq mRNA;Acc:NM_001243621]	GO:0005515	protein binding	Interacting selectively and non-covalently with any protein or protein complex (a complex of two or more proteins that may include other nonprotein molecules). [GOC:go_curators]	ssc04910:Insulin signaling pathway,ssc04920:Adipocytokine signaling pathway,ssc05410:Hypertrophic cardiomyopathy (HCM),	PTHR10343	kinase modulator
ENSSSCG00000017943	174.745	0.850429	1.80304	0.429113	1.98183	0.0474982	0.975876	ArfGAP with coiled-coil, ankyrin repeat and PH domains 1 [Source:HGNC Symbol;Acc:16467]	GO:0005515	protein binding	Interacting selectively and non-covalently with any protein or protein complex (a complex of two or more proteins that may include other nonprotein molecules). [GOC:go_curators]		PTHR23180	nucleic acid binding;G-protein modulator
ENSSSCG00000022080	1876.36	-0.73101	0.602482	0.369041	-1.98084	0.0476095	0.975876	ras homolog family member A [Source:HGNC Symbol;Acc:667]	GO:0005515	protein binding	Interacting selectively and non-covalently with any protein or protein complex (a complex of two or more proteins that may include other nonprotein molecules). [GOC:go_curators]		PTHR24072	small GTPase
ENSSSCG00000022173	39.7998	-0.925321	0.526563	0.468793	-1.97384	0.0484001	0.983139	ankyrin repeat domain 50 [Source:HGNC Symbol;Acc:29223]	GO:0005515	protein binding	Interacting selectively and non-covalently with any protein or protein complex (a complex of two or more proteins that may include other nonprotein molecules). [GOC:go_curators]		PTHR24151
ENSSSCG00000015784	508.404	-0.723041	0.605819	0.36633	-1.97374	0.0484111	0.983139	Sus scrofa acyl-CoA synthetase long-chain family member 1 (ACSL1), mRNA. [Source:RefSeq mRNA;Acc:NM_001167629]	GO:0016874	ligase activity	Catalysis of the joining of two substances, or two groups within a single molecule, with the concomitant hydrolysis of the diphosphate bond in ATP or a similar triphosphate. [EC:6, GOC:mah]		PTHR24096	ligase
ENSSSCG00000012618	10.4603	-1.01933	0.493344	0.517489	-1.96977	0.0488648	0.984525	sosondowah ankyrin repeat domain family member D [Source:HGNC Symbol;Acc:32960]	GO:0005515	protein binding	Interacting selectively and non-covalently with any protein or protein complex (a complex of two or more proteins that may include other nonprotein molecules). [GOC:go_curators]		PTHR14491
ENSSSCG00000007472	35.4975	0.947528	1.92857	0.480891	1.97036	0.0487973	0.984525	Sus scrofa breast carcinoma amplified sequence 4 (BCAS4), mRNA. [Source:RefSeq mRNA;Acc:NM_001123082]					PTHR16230
ENSSSCG00000030030	113.83	0.793565	1.73335	0.402571	1.97124	0.048696	0.984525	F-box protein, helicase, 18 [Source:HGNC Symbol;Acc:13620]	GO:0005515	protein binding	Interacting selectively and non-covalently with any protein or protein complex (a complex of two or more proteins that may include other nonprotein molecules). [GOC:go_curators]		PTHR11070
ENSSSCG00000013721	222.418	-0.840118	0.558598	0.426019	-1.97202	0.0486076	0.984525	WD repeat domain 83 opposite strand [Source:HGNC Symbol;Acc:30203]					PTHR13193
ENSSSCG00000025839	126.058	0.810249	1.75351	0.411838	1.9674	0.0491373	0.986125	SURP and G patch domain containing 2 [Source:HGNC Symbol;Acc:18641]	GO:0003723	RNA binding	Interacting selectively and non-covalently with an RNA molecule or a portion thereof. [GOC:mah]		PTHR23340	mRNA splicing factor
ENSSSCG00000006588	351.109	-0.863451	0.549636	0.438808	-1.96772	0.0491004	0.986125	Sus scrofa S100 calcium binding protein A9 (S100A9), mRNA. [Source:RefSeq mRNA;Acc:NM_001177906]	GO:0005509	calcium ion binding	Interacting selectively and non-covalently with calcium ions (Ca2+). [GOC:ai]		PTHR11639	signaling molecule;calmodulin
ENSSSCG00000017262	108.784	-0.826353	0.563953	0.420237	-1.9664	0.0492526	0.9865	solute carrier family 16, member 6 [Source:HGNC Symbol;Acc:10927]	GO:0016021	integral to membrane	Penetrating at least one phospholipid bilayer of a membrane. May also refer to the state of being buried in the bilayer with no exposure outside the bilayer. When used to describe a protein, indicates that all or part of the peptide sequence is embedded in the membrane. [GOC:go_curators]		PTHR11360	transporter
ENSSSCG00000019897	20.0997	0.958831	1.94373	0.488363	1.96336	0.0496049	0.990851
ENSSSCG00000006031	86.6835	-0.867268	0.548184	0.441841	-1.96285	0.0496638	0.990851	transmembrane protein 74 [Source:HGNC Symbol;Acc:26409]					PTHR16125
ENSSSCG00000000291	108.431	-0.803683	0.572885	0.410022	-1.9601	0.0499845	0.99343
ENSSSCG00000006641	266.075	-0.79102	0.577936	0.403901	-1.95845	0.0501772	0.99343	prune exopolyphosphatase [Source:HGNC Symbol;Acc:13420]	GO:0005515	protein binding	Interacting selectively and non-covalently with any protein or protein complex (a complex of two or more proteins that may include other nonprotein molecules). [GOC:go_curators]	ssc00230:Purine metabolism,	PTHR21466
ENSSSCG00000014081	573.412	-0.765932	0.588074	0.391092	-1.95844	0.0501781	0.99343	Uncharacterized protein [Source:UniProtKB/TrEMBL;Acc:F1S2I3]	GO:0008289	lipid binding	Interacting selectively and non-covalently with a lipid. [GOC:ai]		PTHR10219	transfer/carrier protein
ENSSSCG00000014271	2060.48	0.919439	1.89138	0.469483	1.95841	0.0501821	0.99343	Uncharacterized protein [Source:UniProtKB/TrEMBL;Acc:F1RJV8]					PTHR24096
ENSSSCG00000027443	15.8885	-0.950533	0.517441	0.486673	-1.95312	0.0508048	0.99791	muscle RAS oncogene homolog [Source:HGNC Symbol;Acc:7227]	GO:0030742	GTP-dependent protein binding	Interacting selectively and non-covalently with any protein or protein complex (a complex of two or more proteins that may include other nonprotein molecules) using energy from the hydrolysis of GTP. [GOC:go_curators]		PTHR24070	small GTPase
ENSSSCG00000024055	10.2865	0.981922	1.9751	0.503668	1.94954	0.0512307	0.99791	Uncharacterized protein [Source:UniProtKB/TrEMBL;Acc:I3LRS6]					PTHR23287
ENSSSCG00000010703	13.0036	-0.983667	0.505693	0.504059	-1.95149	0.0509987	0.99791	HtrA serine peptidase 1 [Source:HGNC Symbol;Acc:9476]	GO:0005515	protein binding	Interacting selectively and non-covalently with any protein or protein complex (a complex of two or more proteins that may include other nonprotein molecules). [GOC:go_curators]		PTHR22939	serine protease;serine protease;chaperone
ENSSSCG00000013763	12.8711	0.985363	1.97981	0.504856	1.95177	0.0509657	0.99791	DDB1 and CUL4 associated factor 15 [Source:HGNC Symbol;Acc:25095]					PTHR22619
ENSSSCG00000026076	38.2784	-0.825945	0.564112	0.42384	-1.94872	0.0513291	0.99791	Uncharacterized protein [Source:UniProtKB/TrEMBL;Acc:I3L910]	GO:0005515	protein binding	Interacting selectively and non-covalently with any protein or protein complex (a complex of two or more proteins that may include other nonprotein molecules). [GOC:go_curators]		PTHR15704
ENSSSCG00000022262	41.3834	-0.890513	0.539422	0.457088	-1.94823	0.0513876	0.99791						PTHR15527
ENSSSCG00000024878	43.6771	-0.833203	0.561282	0.427001	-1.95129	0.0510223	0.99791	Uncharacterized protein [Source:UniProtKB/TrEMBL;Acc:I3LHQ9]					PTHR11819
ENSSSCG00000011810	75.1665	-0.796588	0.575709	0.407792	-1.95342	0.0507704	0.99791	Uncharacterized protein [Source:UniProtKB/TrEMBL;Acc:F1SFH8]	GO:0005515	protein binding	Interacting selectively and non-covalently with any protein or protein complex (a complex of two or more proteins that may include other nonprotein molecules). [GOC:go_curators]		PTHR23228	zinc finger transcription factor
ENSSSCG00000015783	217.315	-0.774541	0.584575	0.397474	-1.94866	0.0513366	0.99791	caspase 3, apoptosis-related cysteine peptidase [Source:HGNC Symbol;Acc:1504]	GO:0005515	protein binding	Interacting selectively and non-covalently with any protein or protein complex (a complex of two or more proteins that may include other nonprotein molecules). [GOC:go_curators]		PTHR10454	cysteine protease;cysteine protease;protease inhibitor
ENSSSCG00000009399	213.974	-0.742566	0.597675	0.380062	-1.9538	0.0507245	0.99791	cysteinyl leukotriene receptor 2 [Source:HGNC Symbol;Acc:18274]	GO:0004974	leukotriene receptor activity	Combining with a leukotriene to initiate a change in cell activity. Leukotrienes are pharmacologically active substances with a set of three conjugated double bonds; some contain a peptide group based on cysteine. [GOC:ai, ISBN:0198506732]	ssc04020:Calcium signaling pathway,ssc04080:Neuroactive ligand-receptor interaction,	PTHR24230	G-protein coupled receptor
ENSSSCG00000007978	257.901	0.965099	1.9522	0.495783	1.94662	0.0515806	0.99791	Hemoglobin subunit alpha [Source:UniProtKB/Swiss-Prot;Acc:P01965]	GO:0020037	heme binding	Interacting selectively and non-covalently with heme, any compound of iron complexed in a porphyrin (tetrapyrrole) ring. [CHEBI:30413, GOC:ai]		PTHR11442	transfer/carrier protein
ENSSSCG00000022815	305.385	0.806623	1.74911	0.414235	1.94726	0.051504	0.99791	phosphorylase, glycogen; brain [Source:HGNC Symbol;Acc:9723]	GO:0030170	pyridoxal phosphate binding	Interacting selectively and non-covalently with pyridoxal 5' phosphate, 3-hydroxy-5-(hydroxymethyl)-2-methyl4-pyridine carboxaldehyde 5' phosphate, the biologically active form of vitamin B6. [GOC:mah, ISBN:0198506732]		PTHR11468	phosphorylase
ENSSSCG00000005973	9.58673	-0.640742	0.641383	0.465482	-1.37651	0.168663	0.999117	Uncharacterized protein [Source:UniProtKB/TrEMBL;Acc:F1RRQ2]	GO:0005515	protein binding	Interacting selectively and non-covalently with any protein or protein complex (a complex of two or more proteins that may include other nonprotein molecules). [GOC:go_curators]		PTHR12477	ubiquitin-protein ligase
ENSSSCG00000022505	10.6898	-0.334211	0.793218	0.471071	-0.709471	0.478032	0.999117
ENSSSCG00000010949	9.79053	-0.0803507	0.945828	0.525413	-0.152929	0.878455	0.999117	Uncharacterized protein [Source:UniProtKB/TrEMBL;Acc:F1S4J5]	GO:0005515	protein binding	Interacting selectively and non-covalently with any protein or protein complex (a complex of two or more proteins that may include other nonprotein molecules). [GOC:go_curators]		PTHR12411
ENSSSCG00000001988	9.97868	-0.538254	0.688604	0.533096	-1.00968	0.312651	0.999117	adenylate cyclase 4 [Source:HGNC Symbol;Acc:235]	GO:0005515	protein binding	Interacting selectively and non-covalently with any protein or protein complex (a complex of two or more proteins that may include other nonprotein molecules). [GOC:go_curators]	ssc00230:Purine metabolism,ssc04020:Calcium signaling pathway,ssc04062:Chemokine signaling pathway,ssc04114:Oocyte meiosis,ssc04270:Vascular smooth muscle contraction,ssc04540:Gap junction,ssc04742:Taste transduction,ssc04912:GnRH signaling pathway,ssc04914:Progesterone-mediated oocyte maturation,ssc04916:Melanogenesis,ssc05414:Dilated cardiomyopathy,	PTHR11920	adenylate cyclase;guanylate cyclase
ENSSSCG00000006692	9.66226	-0.401443	0.757101	0.532519	-0.753857	0.450935	0.999117	Uncharacterized protein [Source:UniProtKB/TrEMBL;Acc:F1SDD6]	GO:0005515	protein binding	Interacting selectively and non-covalently with any protein or protein complex (a complex of two or more proteins that may include other nonprotein molecules). [GOC:go_curators]		PTHR22763
ENSSSCG00000030767	9.56671	-0.60027	0.65963	0.53315	-1.12589	0.26021	0.999117
ENSSSCG00000004520	9.81585	-0.0276957	0.980986	0.505737	-0.054763	0.956327	0.999117	mitogen-activated protein kinase 4 [Source:HGNC Symbol;Acc:6878]	GO:0005515	protein binding	Interacting selectively and non-covalently with any protein or protein complex (a complex of two or more proteins that may include other nonprotein molecules). [GOC:go_curators]		PTHR24055	non-receptor serine/threonine protein kinase;non-receptor serine/threonine protein kinase
ENSSSCG00000026081	9.48169	-0.689399	0.620112	0.533588	-1.292	0.196355	0.999117	Uncharacterized protein [Source:UniProtKB/TrEMBL;Acc:I3LV85]	GO:0005381	iron ion transmembrane transporter activity	Catalysis of the transfer of iron (Fe) ions from one side of a membrane to the other. [GOC:ai]		PTHR11660
ENSSSCG00000027829	10.1455	-0.284506	0.821023	0.534024	-0.532758	0.594201	0.999117
ENSSSCG00000030315	11.45	-0.83354	0.56115	0.533721	-1.56175	0.118346	0.999117	phosphoribosyl pyrophosphate synthetase-associated protein 2 [Source:HGNC Symbol;Acc:9467]	GO:0004749	ribose phosphate diphosphokinase activity	Catalysis of the reaction: D-ribose 5-phosphate + ATP = 5-phospho-alpha-D-ribose 1-diphosphate + AMP + 2 H(+). [EC:2.7.6.1, RHEA:15612]		PTHR10210	carbohydrate kinase;nucleotide kinase;ligase;carbohydrate kinase;nucleotide kinase
ENSSSCG00000018574	9.83863	-0.640861	0.64133	0.527138	-1.21574	0.224086	0.999117
ENSSSCG00000027915	12.6429	-0.570362	0.673448	0.487714	-1.16946	0.242219	0.999117
ENSSSCG00000027471	9.51816	-0.82918	0.562849	0.534034	-1.55267	0.120501	0.999117
ENSSSCG00000026759	10.4235	-0.942436	0.520353	0.525819	-1.79232	0.0730817	0.999117	heme oxygenase (decycling) 1 [Source:HGNC Symbol;Acc:5013]	GO:0042803	protein homodimerization activity	Interacting selectively and non-covalently with an identical protein to form a homodimer. [GOC:jl]		PTHR10720	oxygenase
ENSSSCG00000025046	9.33626	-0.681345	0.623584	0.516419	-1.31936	0.187048	0.999117	Uncharacterized protein [Source:UniProtKB/TrEMBL;Acc:I3L888]					PTHR11048	acyltransferase
ENSSSCG00000028854	9.88145	0.899979	1.86604	0.522814	1.72141	0.0851761	0.999117
ENSSSCG00000003109	10.3353	0.345173	1.2703	0.527531	0.654318	0.512907	0.999117	transmembrane protein 160 [Source:HGNC Symbol;Acc:26042]	GO:0005739	mitochondrion	A semiautonomous, self replicating organelle that occurs in varying numbers, shapes, and sizes in the cytoplasm of virtually all eukaryotic cells. It is notably the site of tissue respiration. [ISBN:0198506732]		PTHR16236
ENSSSCG00000014092	9.4436	0.747757	1.67918	0.517269	1.44559	0.148293	0.999117	S100 calcium binding protein Z [Source:HGNC Symbol;Acc:30367]	GO:0046872	metal ion binding	Interacting selectively and non-covalently with any metal ion. [GOC:ai]		PTHR11639	signaling molecule;calmodulin
ENSSSCG00000018992	10.6841	-0.141761	0.906412	0.529893	-0.267529	0.789062	0.999117
ENSSSCG00000021682	12.877	-1.02174	0.492523	0.533936	-1.9136	0.0556719	0.999117
ENSSSCG00000019395	10.5753	-0.789837	0.57841	0.519851	-1.51935	0.128674	0.999117
ENSSSCG00000027259	10.5359	-0.0821662	0.944638	0.526628	-0.156023	0.876015	0.999117	Uncharacterized protein [Source:UniProtKB/TrEMBL;Acc:I3LDV1]					PTHR22942	DNA strand-pairing protein;hydrolase
ENSSSCG00000005308	10.5976	0.109685	1.07899	0.531327	0.206436	0.83645	0.999117	RUN and SH3 domain containing 2 [Source:HGNC Symbol;Acc:23625]	GO:0005515	protein binding	Interacting selectively and non-covalently with any protein or protein complex (a complex of two or more proteins that may include other nonprotein molecules). [GOC:go_curators]		PTHR15591
ENSSSCG00000005908	9.61896	-0.0457869	0.968761	0.532749	-0.0859445	0.93151	0.999117	Sus scrofa PERV-A receptor (POPAR), mRNA. [Source:RefSeq mRNA;Acc:NM_001004033]					PTHR12929	G-protein coupled receptor
ENSSSCG00000019535	11.0973	-0.374346	0.771455	0.533556	-0.701605	0.482925	0.999117
ENSSSCG00000021949	9.33139	-0.514415	0.700077	0.511921	-1.00487	0.314958	0.999117	Uncharacterized protein [Source:UniProtKB/TrEMBL;Acc:I3L8V7]	GO:0005215	transporter activity	Enables the directed movement of substances (such as macromolecules, small molecules, ions) into, out of or within a cell, or between cells. [GOC:ai, GOC:dgf]		PTHR11706	cation transporter
ENSSSCG00000027731	9.69117	-0.58651	0.665952	0.517769	-1.13276	0.257313	0.999117	Uncharacterized protein [Source:UniProtKB/TrEMBL;Acc:I3L8Z4]
ENSSSCG00000028716	9.67599	0.341721	1.26727	0.524006	0.652132	0.514316	0.999117
ENSSSCG00000029019	10.1939	-0.79302	0.577135	0.52724	-1.5041	0.132557	0.999117
ENSSSCG00000016152	10.8434	0.307922	1.23792	0.521347	0.590628	0.55477	0.999117	Uncharacterized protein [Source:UniProtKB/TrEMBL;Acc:F1SSS5]	GO:0046872	metal ion binding	Interacting selectively and non-covalently with any metal ion. [GOC:ai]		PTHR11749
ENSSSCG00000018553	11.5578	-0.847797	0.555632	0.532819	-1.59115	0.111575	0.999117
ENSSSCG00000020858	10.3433	-0.0964275	0.935346	0.508446	-0.189652	0.849582	0.999117	Uncharacterized protein [Source:UniProtKB/TrEMBL;Acc:F1RUH8]	GO:0005515	protein binding	Interacting selectively and non-covalently with any protein or protein complex (a complex of two or more proteins that may include other nonprotein molecules). [GOC:go_curators]		PTHR24115	microtubule binding motor protein
ENSSSCG00000030681	9.77664	0.494785	1.40911	0.525499	0.941553	0.346421	0.999117	myosin binding protein H [Source:HGNC Symbol;Acc:7552]	GO:0005515	protein binding	Interacting selectively and non-covalently with any protein or protein complex (a complex of two or more proteins that may include other nonprotein molecules). [GOC:go_curators]		PTHR19900	non-receptor serine/threonine protein kinase;non-receptor serine/threonine protein kinase;guanyl-nucleotide exchange factor;actin family cytoskeletal protein;cell adhesion molecule
ENSSSCG00000015747	10.7065	-0.622789	0.649414	0.512689	-1.21475	0.224461	0.999117	Uncharacterized protein [Source:UniProtKB/TrEMBL;Acc:F1RVL5]	GO:0005515	protein binding	Interacting selectively and non-covalently with any protein or protein complex (a complex of two or more proteins that may include other nonprotein molecules). [GOC:go_curators]		PTHR19900	non-receptor serine/threonine protein kinase;non-receptor serine/threonine protein kinase;guanyl-nucleotide exchange factor;actin family cytoskeletal protein;cell adhesion molecule
ENSSSCG00000018205	10.2234	0.171983	1.12661	0.531051	0.323854	0.746049	0.999117
ENSSSCG00000022160	11.1694	-0.094047	0.936891	0.497834	-0.188913	0.850161	0.999117		GO:0004713	protein tyrosine kinase activity	Catalysis of the reaction: ATP + a protein tyrosine = ADP + protein tyrosine phosphate. [EC:2.7.10]		PTHR24418	non-receptor tyrosine protein kinase;non-receptor tyrosine protein kinase
ENSSSCG00000027897	12.4576	0.108802	1.07833	0.533639	0.203886	0.838442	0.999117	polymerase (RNA) II (DNA directed) polypeptide A, 220kDa [Source:HGNC Symbol;Acc:9187]	GO:0005515	protein binding	Interacting selectively and non-covalently with any protein or protein complex (a complex of two or more proteins that may include other nonprotein molecules). [GOC:go_curators]		PTHR10194
ENSSSCG00000000848	9.6251	-0.352473	0.783241	0.515291	-0.684027	0.493958	0.999117	glycosyltransferase 8 domain containing 2 [Source:HGNC Symbol;Acc:24890]	GO:0016757	transferase activity, transferring glycosyl groups	Catalysis of the transfer of a glycosyl group from one compound (donor) to another (acceptor). [GOC:jl, ISBN:0198506732]		PTHR13778
ENSSSCG00000003259	10.302	-0.448292	0.73291	0.510763	-0.877691	0.380112	0.999117	osteoclast associated, immunoglobulin-like receptor [Source:HGNC Symbol;Acc:29960]					PTHR11738	immunoglobulin receptor superfamily;immunoglobulin receptor superfamily
ENSSSCG00000026103	9.52373	-0.340583	0.789722	0.506684	-0.672181	0.501469	0.999117	spen family transcriptional repressor [Source:HGNC Symbol;Acc:17575]	GO:0005515	protein binding	Interacting selectively and non-covalently with any protein or protein complex (a complex of two or more proteins that may include other nonprotein molecules). [GOC:go_curators]		PTHR23189	RNA binding protein
ENSSSCG00000028148	10.4431	-0.752756	0.593469	0.50287	-1.49692	0.134414	0.999117	Sus scrofa dystrophin (DMD), mRNA. [Source:RefSeq mRNA;Acc:NM_001012408]	GO:0008270	zinc ion binding	Interacting selectively and non-covalently with zinc (Zn) ions. [GOC:ai]		PTHR11915	non-motor actin binding protein
ENSSSCG00000028461	10.7798	-0.264208	0.832656	0.512171	-0.515859	0.605953	0.999117	Uncharacterized protein [Source:UniProtKB/TrEMBL;Acc:I3LAN1]	GO:0005515	protein binding	Interacting selectively and non-covalently with any protein or protein complex (a complex of two or more proteins that may include other nonprotein molecules). [GOC:go_curators]
ENSSSCG00000010634	12.9594	-0.032421	0.977778	0.465668	-0.0696226	0.944494	0.999117	Uncharacterized protein [Source:UniProtKB/TrEMBL;Acc:F1S5K8]	GO:0016020	membrane	Double layer of lipid molecules that encloses all cells, and, in eukaryotes, many organelles; may be a single or double lipid bilayer; also includes associated proteins. [GOC:mah, ISBN:0815316194]		PTHR21230	SNARE protein
ENSSSCG00000011402	10.8096	-0.188759	0.87736	0.505561	-0.373365	0.708877	0.999117	hyaluronoglucosaminidase 3 [Source:HGNC Symbol;Acc:5322]	GO:0033906	hyaluronoglucuronidase activity	Catalysis of the random hydrolysis of 1,3-linkages between beta-D-glucuronate and N-acetyl-D-glucosamine residues in hyaluronate. [EC:3.2.1.36]	ssc00531:Glycosaminoglycan degradation,	PTHR11769	receptor;glycosidase
ENSSSCG00000012978	9.49021	-0.471453	0.721238	0.529419	-0.890511	0.373192	0.999117	adaptor-related protein complex 5, beta 1 subunit [Source:HGNC Symbol;Acc:25104]	GO:0005515	protein binding	Interacting selectively and non-covalently with any protein or protein complex (a complex of two or more proteins that may include other nonprotein molecules). [GOC:go_curators]		PTHR11913
ENSSSCG00000027212	11.3237	0.296124	1.22784	0.511909	0.57847	0.562947	0.999117
ENSSSCG00000008326	9.83932	-0.00942855	0.993486	0.501883	-0.0187864	0.985012	0.999117	transforming growth factor, alpha [Source:HGNC Symbol;Acc:11765]	GO:0005515	protein binding	Interacting selectively and non-covalently with any protein or protein complex (a complex of two or more proteins that may include other nonprotein molecules). [GOC:go_curators]		PTHR10740	cytokine;growth factor
ENSSSCG00000013655	10.0819	0.0105409	1.00733	0.514768	0.020477	0.983663	0.999117	Sus scrofa intercellular adhesion molecule-1 (ICAM-1), mRNA. [Source:RefSeq mRNA;Acc:NM_213816]	GO:0005515	protein binding	Interacting selectively and non-covalently with any protein or protein complex (a complex of two or more proteins that may include other nonprotein molecules). [GOC:go_curators]		PTHR13771	signaling molecule;immunoglobulin superfamily cell adhesion molecule
ENSSSCG00000016781	10.8886	-0.934053	0.523386	0.501747	-1.8616	0.0626591	0.999117	Uncharacterized protein [Source:UniProtKB/TrEMBL;Acc:F1SRN4]	GO:0004713	protein tyrosine kinase activity	Catalysis of the reaction: ATP + a protein tyrosine = ADP + protein tyrosine phosphate. [EC:2.7.10]		PTHR22826	signaling molecule;guanyl-nucleotide exchange factor
ENSSSCG00000019138	9.78045	0.395234	1.31516	0.529802	0.746002	0.455666	0.999117
ENSSSCG00000021734	15.0096	-0.335469	0.792526	0.460523	-0.728453	0.466337	0.999117	Uncharacterized protein [Source:UniProtKB/TrEMBL;Acc:F1RPF4]	GO:0004930	G-protein coupled receptor activity	Combining with an extracellular signal and transmitting the signal across the membrane by activating an associated G-protein; promotes the exchange of GDP for GTP on the alpha subunit of a heterotrimeric G-protein complex. [GOC:bf, http://www.iuphar-db.org, Wikipedia:GPCR]
ENSSSCG00000025794	9.52008	0.688357	1.61145	0.518854	1.32669	0.184612	0.999117	fibrosin [Source:HGNC Symbol;Acc:20442]	GO:0008083	growth factor activity	The function that stimulates a cell to grow or proliferate. Most growth factors have other actions besides the induction of cell growth or proliferation. [ISBN:0815316194]		PTHR14429
ENSSSCG00000025990	9.32464	0.0503409	1.03551	0.527175	0.0954918	0.923924	0.999117	Uncharacterized protein [Source:UniProtKB/TrEMBL;Acc:I3LHL5]					PTHR11689	anion channel
ENSSSCG00000026049	9.32223	0.204276	1.15211	0.522445	0.391	0.695797	0.999117	Uncharacterized protein [Source:UniProtKB/TrEMBL;Acc:I3LVP1]	GO:0046872	metal ion binding	Interacting selectively and non-covalently with any metal ion. [GOC:ai]
ENSSSCG00000005375	10.3103	-0.105068	0.929761	0.502583	-0.209055	0.834405	0.999117	coronin, actin binding protein, 2A [Source:HGNC Symbol;Acc:2255]	GO:0005515	protein binding	Interacting selectively and non-covalently with any protein or protein complex (a complex of two or more proteins that may include other nonprotein molecules). [GOC:go_curators]		PTHR10856	non-motor actin binding protein
ENSSSCG00000012279	10.8121	-0.237787	0.848045	0.517217	-0.459744	0.6457	0.999117	ELK1, member of ETS oncogene family [Source:HGNC Symbol;Acc:3321]	GO:0005515	protein binding	Interacting selectively and non-covalently with any protein or protein complex (a complex of two or more proteins that may include other nonprotein molecules). [GOC:go_curators]		PTHR11849	transcription factor;signaling molecule;nucleic acid binding
ENSSSCG00000013008	11.0743	-0.5336	0.690829	0.512725	-1.04071	0.298009	0.999117	cell division cycle associated 5 [Source:HGNC Symbol;Acc:14626]					PTHR31092
ENSSSCG00000015807	10.3865	-0.266427	0.831376	0.51726	-0.515074	0.606502	0.999117	ADAM metallopeptidase domain 32 [Source:HGNC Symbol;Acc:15479]	GO:0005515	protein binding	Interacting selectively and non-covalently with any protein or protein complex (a complex of two or more proteins that may include other nonprotein molecules). [GOC:go_curators]		PTHR11905
ENSSSCG00000018117	10.2306	0.102752	1.07382	0.515961	0.199147	0.842147	0.999117
ENSSSCG00000023948	9.84631	-0.00472395	0.996731	0.518113	-0.00911761	0.992725	0.999117	ubiquitin domain containing 2 [Source:HGNC Symbol;Acc:24463]	GO:0005515	protein binding	Interacting selectively and non-covalently with any protein or protein complex (a complex of two or more proteins that may include other nonprotein molecules). [GOC:go_curators]		PTHR13609	ubiquitin-protein ligase
ENSSSCG00000027075	9.94274	0.260061	1.19753	0.518991	0.50109	0.616308	0.999117	Uncharacterized protein [Source:UniProtKB/TrEMBL;Acc:I3LA20]	GO:0005515	protein binding	Interacting selectively and non-covalently with any protein or protein complex (a complex of two or more proteins that may include other nonprotein molecules). [GOC:go_curators]		PTHR19367
ENSSSCG00000029434	10.7681	-0.276858	0.825387	0.509713	-0.543165	0.587016	0.999117	solute carrier family 10, member 5 [Source:HGNC Symbol;Acc:22981]	GO:0008508	bile acid:sodium symporter activity	Catalysis of the transfer of a solute or solutes from one side of a membrane to the other according to the reaction: bile acid(out) + Na+(out) = bile acid(in) + Na+(in). [TC:2.A.28.-.-]		PTHR10361	cation transporter
ENSSSCG00000003014	9.93241	0.306411	1.23663	0.521131	0.587973	0.55655	0.999117	transmembrane protein 91 [Source:HGNC Symbol;Acc:32393]	GO:0016021	integral to membrane	Penetrating at least one phospholipid bilayer of a membrane. May also refer to the state of being buried in the bilayer with no exposure outside the bilayer. When used to describe a protein, indicates that all or part of the peptide sequence is embedded in the membrane. [GOC:go_curators]		PTHR14768
ENSSSCG00000004631	10.926	-0.358886	0.779766	0.4953	-0.724583	0.468708	0.999117	Dmx-like 2 [Source:HGNC Symbol;Acc:2938]	GO:0005515	protein binding	Interacting selectively and non-covalently with any protein or protein complex (a complex of two or more proteins that may include other nonprotein molecules). [GOC:go_curators]		PTHR13950
ENSSSCG00000009784	10.5563	0.380278	1.30159	0.516816	0.73581	0.461846	0.999117	ATP-binding cassette, sub-family B (MDR/TAP), member 9 [Source:HGNC Symbol;Acc:50]	GO:0042626	ATPase activity, coupled to transmembrane movement of substances	Catalysis of the reaction: ATP + H2O = ADP + phosphate, to directly drive the active transport of a substance across a membrane. [EC:3.6.1.3, GOC:jl]	ssc02010:ABC transporters,ssc04142:Lysosome,	PTHR24221	ATP-binding cassette (ABC) transporter
ENSSSCG00000013873	11.0811	-0.0939199	0.936973	0.51543	-0.182217	0.855413	0.999117	nuclear receptor subfamily 2, group F, member 6 [Source:HGNC Symbol;Acc:7977]	GO:0005515	protein binding	Interacting selectively and non-covalently with any protein or protein complex (a complex of two or more proteins that may include other nonprotein molecules). [GOC:go_curators]		PTHR24083	nuclear hormone receptor;receptor;nucleic acid binding
ENSSSCG00000014342	10.0081	0.150216	1.10974	0.506234	0.296732	0.766671	0.999117	Uncharacterized protein [Source:UniProtKB/TrEMBL;Acc:F1RGI9]					PTHR24242
ENSSSCG00000023633	11.1731	-0.117182	0.921987	0.490549	-0.238879	0.811199	0.999117	Uncharacterized protein [Source:UniProtKB/TrEMBL;Acc:I3L5A2]					PTHR32248
ENSSSCG00000028382	9.56922	0.617142	1.53383	0.507751	1.21544	0.224197	0.999117	protocadherin gamma subfamily A, 12 [Source:HGNC Symbol;Acc:8699]	GO:0005509	calcium ion binding	Interacting selectively and non-covalently with calcium ions (Ca2+). [GOC:ai]		PTHR24028	G-protein coupled receptor;cadherin
ENSSSCG00000028501	9.52812	-0.043265	0.970456	0.507844	-0.0851934	0.932108	0.999117	aldehyde dehydrogenase 3 family, member B1 [Source:HGNC Symbol;Acc:410]	GO:0016620	oxidoreductase activity, acting on the aldehyde or oxo group of donors, NAD or NADP as acceptor	Catalysis of an oxidation-reduction (redox) reaction in which an aldehyde or ketone (oxo) group acts as a hydrogen or electron donor and reduces NAD or NADP. [GOC:jl]
ENSSSCG00000001885	10.5824	0.683674	1.60623	0.505857	1.35152	0.17653	0.999117	chromosome 15 open reading frame 39 [Source:HGNC Symbol;Acc:24497]					PTHR12346
ENSSSCG00000004746	10.7038	0.156288	1.11442	0.520449	0.300295	0.763952	0.999117	inositol-trisphosphate 3-kinase A [Source:HGNC Symbol;Acc:6178]	GO:0008440	inositol-1,4,5-trisphosphate 3-kinase activity	Catalysis of the reaction: 1D-myo-inositol 1,4,5-trisphosphate + ATP = 1D-myo-inositol 1,3,4,5-tetrakisphosphate + ADP + 2 H(+). [EC:2.7.1.127, RHEA:11023]		PTHR12400	kinase;kinase
ENSSSCG00000014993	10.5128	-0.0957835	0.935764	0.502246	-0.19071	0.848753	0.999117	Uncharacterized protein [Source:UniProtKB/TrEMBL;Acc:F1SV51]	GO:0003777	microtubule motor activity	Catalysis of movement along a microtubule, coupled to the hydrolysis of a nucleoside triphosphate (usually ATP). [GOC:mah, ISBN:0815316194]		PTHR10064
ENSSSCG00000017116	9.36675	0.00738958	1.00514	0.528216	0.0139897	0.988838	0.999117	lysophosphatidylcholine acyltransferase 1 [Source:HGNC Symbol;Acc:25718]	GO:0047191	1-alkylglycerophosphocholine O-acyltransferase activity	Catalysis of the reaction: 1-alkyl-sn-glycero-3-phosphocholine + acyl-CoA = 1-alkyl-2-acyl-sn-glycero-3-phosphocholine + CoA. [EC:2.3.1.63, MetaCyc:2.3.1.63-RXN]		PTHR23063	acyltransferase;annexin;calmodulin
ENSSSCG00000022474	10.2288	0.487281	1.4018	0.501904	0.970864	0.331616	0.999117						PTHR12042
ENSSSCG00000024485	9.50251	-0.0293186	0.979883	0.508905	-0.0576111	0.954058	0.999117	RUN domain containing 3B [Source:HGNC Symbol;Acc:30286]					PTHR22835	zinc finger transcription factor;membrane traffic protein;G-protein modulator;kinase activator
ENSSSCG00000026817	10.0398	0.369565	1.29196	0.518577	0.712653	0.476061	0.999117	zinc finger protein 646 [Source:HGNC Symbol;Acc:29004]	GO:0005515	protein binding	Interacting selectively and non-covalently with any protein or protein complex (a complex of two or more proteins that may include other nonprotein molecules). [GOC:go_curators]		PTHR24402	KRAB box transcription factor
ENSSSCG00000004509	9.81811	-0.49788	0.708147	0.510912	-0.974494	0.329811	0.999117	lipase, endothelial [Source:HGNC Symbol;Acc:6623]	GO:0005515	protein binding	Interacting selectively and non-covalently with any protein or protein complex (a complex of two or more proteins that may include other nonprotein molecules). [GOC:go_curators]		PTHR11610	storage protein;esterase;lipase
ENSSSCG00000006861	10.3525	-0.862214	0.550108	0.5037	-1.71176	0.0869408	0.999117	exostosin-like glycosyltransferase 2 [Source:HGNC Symbol;Acc:3516]	GO:0035248	alpha-1,4-N-acetylgalactosaminyltransferase activity	Catalysis of the transfer of an N-acetylgalactosaminyl residue from UDP-N-acetyl-galactosamine to an acceptor molecule, forming an alpha-1,4 linkage. [PMID:15130086]	ssc00534:Heparan sulfate biosynthesis,	PTHR11062	glycosyltransferase
ENSSSCG00000009627	9.85347	-0.425158	0.744757	0.530157	-0.801948	0.422583	0.999117	Uncharacterized protein [Source:UniProtKB/TrEMBL;Acc:F1RMA5]					PTHR24214
ENSSSCG00000023499	10.6573	0.424665	1.34226	0.510808	0.83136	0.405771	0.999117	Uncharacterized protein [Source:UniProtKB/TrEMBL;Acc:I3L7B3]	GO:0008270	zinc ion binding	Interacting selectively and non-covalently with zinc (Zn) ions. [GOC:ai]		PTHR13723	metalloprotease;metalloprotease;extracellular matrix glycoprotein;serine protease inhibitor
ENSSSCG00000025271	11.7552	-0.994346	0.501963	0.512374	-1.94066	0.052299	0.999117	Uncharacterized protein [Source:UniProtKB/TrEMBL;Acc:I3LSL1]	GO:0005515	protein binding	Interacting selectively and non-covalently with any protein or protein complex (a complex of two or more proteins that may include other nonprotein molecules). [GOC:go_curators]		PTHR15549
ENSSSCG00000026113	10.3739	-0.700513	0.615354	0.504239	-1.38925	0.164758	0.999117	Uncharacterized protein [Source:UniProtKB/TrEMBL;Acc:I3L6W1]	GO:0005515	protein binding	Interacting selectively and non-covalently with any protein or protein complex (a complex of two or more proteins that may include other nonprotein molecules). [GOC:go_curators]		PTHR11389	zinc finger transcription factor;DNA binding protein
ENSSSCG00000026836	15.0044	-0.948678	0.518107	0.52946	-1.79178	0.0731675	0.999117	TAR DNA binding protein [Source:HGNC Symbol;Acc:11571]	GO:0003723	RNA binding	Interacting selectively and non-covalently with an RNA molecule or a portion thereof. [GOC:mah]
ENSSSCG00000029869	10.3647	0.160184	1.11743	0.504243	0.317673	0.750733	0.999117
ENSSSCG00000002499	11.1939	-0.0691233	0.953217	0.527852	-0.130952	0.895813	0.999117	Uncharacterized protein [Source:UniProtKB/TrEMBL;Acc:F1SAR2]	GO:0006914	autophagy	The process in which cells digest parts of their own cytoplasm; allows for both recycling of macromolecular constituents under conditions of cellular stress and remodeling the intracellular structure for cell differentiation. [ISBN:0198547684, PMID:11099404, PMID:9412464]		PTHR13190
ENSSSCG00000003552	9.78851	0.225471	1.16916	0.509888	0.442197	0.658347	0.999117	aurora kinase A and ninein interacting protein [Source:HGNC Symbol;Acc:28363]	GO:0005515	protein binding	Interacting selectively and non-covalently with any protein or protein complex (a complex of two or more proteins that may include other nonprotein molecules). [GOC:go_curators]		PTHR14526
ENSSSCG00000012691	10.8328	-0.569652	0.673779	0.516839	-1.10219	0.270381	0.999117	Uncharacterized protein [Source:UniProtKB/TrEMBL;Acc:F1RTC8]	GO:0046872	metal ion binding	Interacting selectively and non-covalently with any metal ion. [GOC:ai]		PTHR23226	KRAB box transcription factor;nucleic acid binding
ENSSSCG00000014321	10.9356	-0.0526637	0.964155	0.494454	-0.106509	0.915179	0.999117	kelch-like family member 3 [Source:HGNC Symbol;Acc:6354]	GO:0005515	protein binding	Interacting selectively and non-covalently with any protein or protein complex (a complex of two or more proteins that may include other nonprotein molecules). [GOC:go_curators]		PTHR24412
ENSSSCG00000019778	11.3325	0.294994	1.22688	0.511516	0.576707	0.564138	0.999117
ENSSSCG00000020372	12.8998	-0.799744	0.574451	0.527824	-1.51517	0.129729	0.999117
ENSSSCG00000021252	10.777	0.133525	1.09697	0.495926	0.269245	0.787741	0.999117	family with sequence similarity 211, member A [Source:HGNC Symbol;Acc:32403]					PTHR11827
ENSSSCG00000021426	10.3399	0.552461	1.46659	0.496526	1.11265	0.265857	0.999117	Uncharacterized protein [Source:UniProtKB/TrEMBL;Acc:I3LCW6]	GO:0005515	protein binding	Interacting selectively and non-covalently with any protein or protein complex (a complex of two or more proteins that may include other nonprotein molecules). [GOC:go_curators]		PTHR15398
ENSSSCG00000021868	11.1204	-0.112585	0.924929	0.525648	-0.214183	0.830405	0.999117
ENSSSCG00000002621	9.45162	-0.194997	0.873575	0.528479	-0.368977	0.712145	0.999117	translocation associated membrane protein 2 [Source:HGNC Symbol;Acc:16855]	GO:0005515	protein binding	Interacting selectively and non-covalently with any protein or protein complex (a complex of two or more proteins that may include other nonprotein molecules). [GOC:go_curators]		PTHR12371
ENSSSCG00000005625	9.60047	0.389582	1.31001	0.500929	0.777719	0.436735	0.999117	endoglin [Source:HGNC Symbol;Acc:3349]					PTHR14002	TGF-beta receptor
ENSSSCG00000011355	10.9216	-0.198708	0.871331	0.512642	-0.387615	0.698301	0.999117	collagen, type VII, alpha 1 [Source:HGNC Symbol;Acc:2214]	GO:0042802	identical protein binding	Interacting selectively and non-covalently with an identical protein or proteins. [GOC:jl]		PTHR23097
ENSSSCG00000012660	9.90473	0.191409	1.14188	0.507183	0.377396	0.70588	0.999117	Uncharacterized protein [Source:UniProtKB/TrEMBL;Acc:F1RTH1]	GO:0031966	mitochondrial membrane	Either of the lipid bilayers that surround the mitochondrion and form the mitochondrial envelope. [GOC:mah]		PTHR24089	amino acid transporter;mitochondrial carrier protein;transfer/carrier protein;calmodulin
ENSSSCG00000013457	10.9734	0.16523	1.12134	0.503687	0.328041	0.742881	0.999117	DOT1-like histone H3K79 methyltransferase [Source:HGNC Symbol;Acc:24948]	GO:0018024	histone-lysine N-methyltransferase activity	Catalysis of the reaction: S-adenosyl-L-methionine + histone L-lysine = S-adenosyl-L-homocysteine + histone N6-methyl-L-lysine. The methylation of peptidyl-lysine in histones forms N6-methyl-L-lysine, N6,N6-dimethyl-L-lysine and N6,N6,N6-trimethyl-L-lysine derivatives. [EC:2.1.1.43, RESID:AA0074, RESID:AA0075, RESID:AA0076]		PTHR21451	methyltransferase
ENSSSCG00000014038	9.49566	0.0240712	1.01682	0.508349	0.0473517	0.962233	0.999117	family with sequence similarity 193, member B [Source:HGNC Symbol;Acc:25524]					PTHR15109
ENSSSCG00000017759	9.62651	-0.362667	0.777726	0.516985	-0.701503	0.482989	0.999117	Sus scrofa aldolase C, fructose-bisphosphate (ALDOC), mRNA. [Source:RefSeq mRNA;Acc:NM_001243928]	GO:0005515	protein binding	Interacting selectively and non-covalently with any protein or protein complex (a complex of two or more proteins that may include other nonprotein molecules). [GOC:go_curators]		PTHR11627
ENSSSCG00000023049	10.9648	-0.803391	0.573001	0.504192	-1.59342	0.111066	0.999117	Uncharacterized protein [Source:UniProtKB/TrEMBL;Acc:I3L7B8]	GO:0016772	transferase activity, transferring phosphorus-containing groups	Catalysis of the transfer of a phosphorus-containing group from one compound (donor) to another (acceptor). [GOC:jl, ISBN:0198506732]		PTHR22964	non-receptor serine/threonine protein kinase;non-receptor serine/threonine protein kinase
ENSSSCG00000026443	9.40929	-0.300663	0.811879	0.515958	-0.582728	0.560076	0.999117	Uncharacterized protein [Source:UniProtKB/TrEMBL;Acc:I3LMQ5]	GO:0016307	phosphatidylinositol phosphate kinase activity	Catalysis of the reaction: ATP + a phosphatidylinositol phosphate = ADP + a phosphatidylinositol bisphosphate. [EC:2.7.1.-, PMID:9759495]		PTHR23086	kinase;kinase
ENSSSCG00000007228	10.6826	-0.938059	0.521934	0.505988	-1.85392	0.0637511	0.999117	histocompatibility (minor) 13 [Source:HGNC Symbol;Acc:16435]	GO:0005515	protein binding	Interacting selectively and non-covalently with any protein or protein complex (a complex of two or more proteins that may include other nonprotein molecules). [GOC:go_curators]		PTHR12174	membrane-bound signaling molecule;aspartic protease;aspartic protease
ENSSSCG00000009911	11.4049	-0.439119	0.737585	0.496779	-0.883932	0.376733	0.999117
ENSSSCG00000009997	11.3796	0.0188216	1.01313	0.513539	0.0366507	0.970764	0.999117	oncostatin M [Source:HGNC Symbol;Acc:8506]	GO:0008083	growth factor activity	The function that stimulates a cell to grow or proliferate. Most growth factors have other actions besides the induction of cell growth or proliferation. [ISBN:0815316194]	ssc04060:Cytokine-cytokine receptor interaction,ssc04630:Jak-STAT signaling pathway,	PTHR14261	interleukin superfamily
ENSSSCG00000013034	9.74237	0.796861	1.73732	0.504301	1.58013	0.114077	0.999117	phospholipase C, beta 3 (phosphatidylinositol-specific) [Source:HGNC Symbol;Acc:9056]	GO:0005515	protein binding	Interacting selectively and non-covalently with any protein or protein complex (a complex of two or more proteins that may include other nonprotein molecules). [GOC:go_curators]		PTHR10336	signaling molecule;phospholipase;guanyl-nucleotide exchange factor;calcium-binding protein
ENSSSCG00000014825	12.4295	0.324264	1.25203	0.500759	0.647546	0.517278	0.999117	RELT tumor necrosis factor receptor [Source:HGNC Symbol;Acc:13764]	GO:0005515	protein binding	Interacting selectively and non-covalently with any protein or protein complex (a complex of two or more proteins that may include other nonprotein molecules). [GOC:go_curators]		PTHR23097	tumor necrosis factor receptor
ENSSSCG00000019600	12.024	-0.200106	0.870486	0.509332	-0.39288	0.694408	0.999117
ENSSSCG00000021521	10.7391	0.0919111	1.06578	0.526118	0.174697	0.861318	0.999117	Ets2 repressor factor [Source:HGNC Symbol;Acc:3444]	GO:0043565	sequence-specific DNA binding	Interacting selectively and non-covalently with DNA of a specific nucleotide composition, e.g. GC-rich DNA binding, or with a specific sequence motif or type of DNA e.g. promotor binding or rDNA binding. [GOC:jl]		PTHR11849	transcription factor;signaling molecule;nucleic acid binding
ENSSSCG00000023200	12.3407	0.564708	1.47909	0.529092	1.06731	0.28583	0.999117	Uncharacterized protein [Source:UniProtKB/TrEMBL;Acc:I3LL09]					PTHR22807	methyltransferase;nucleic acid binding
ENSSSCG00000004042	12.6037	-0.501858	0.706197	0.515013	-0.974456	0.32983	0.999117	Uncharacterized protein [Source:UniProtKB/TrEMBL;Acc:F1SB77]	GO:0005215	transporter activity	Enables the directed movement of substances (such as macromolecules, small molecules, ions) into, out of or within a cell, or between cells. [GOC:ai, GOC:dgf]	ssc04142:Lysosome,	PTHR24064
ENSSSCG00000004373	10.4114	0.317994	1.2466	0.507393	0.626721	0.530842	0.999117	Uncharacterized protein [Source:UniProtKB/TrEMBL;Acc:F1RT47]	GO:0016747	transferase activity, transferring acyl groups other than amino-acyl groups	Catalysis of the transfer of an acyl group, other than amino-acyl, from one compound (donor) to another (acceptor). [GOC:jl]		PTHR11695	dehydrogenase;reductase
ENSSSCG00000006362	10.7754	0.39163	1.31187	0.499941	0.783352	0.433421	0.999117	ubiquitin specific peptidase 21 [Source:HGNC Symbol;Acc:12620]	GO:0019784	NEDD8-specific protease activity	Catalysis of the hydrolysis of NEDD8, a small ubiquitin-related modifier, from previously neddylated substrates. [GOC:mah]		PTHR24006	cysteine protease;mRNA splicing factor;ubiquitin-protein ligase;cysteine protease
ENSSSCG00000006793	10.4804	-0.732461	0.601876	0.500753	-1.46272	0.143544	0.999117	Uncharacterized protein [Source:UniProtKB/TrEMBL;Acc:F1S635]	GO:0008061	chitin binding	Interacting selectively and non-covalently with chitin, a linear polysaccharide consisting of beta-(1->4)-linked N-acetyl-D-glucosamine residues. [GOC:jl, ISBN:0198506732]	ssc00520:Amino sugar and nucleotide sugar metabolism,	PTHR11177	glycosidase
ENSSSCG00000012795	9.74967	0.938575	1.91663	0.513934	1.82626	0.0678118	0.999117	Interleukin-1 receptor-associated kinase 1, tv1; Uncharacterized protein [Source:UniProtKB/TrEMBL;Acc:F1RZU1]	GO:0005515	protein binding	Interacting selectively and non-covalently with any protein or protein complex (a complex of two or more proteins that may include other nonprotein molecules). [GOC:go_curators]		PTHR24419	non-receptor serine/threonine protein kinase;serine/threonine protein kinase receptor;serine/threonine protein kinase receptor;non-receptor serine/threonine protein kinase
ENSSSCG00000013729	11.0675	0.00294761	1.00205	0.516041	0.00571197	0.995443	0.999117	Uncharacterized protein [Source:UniProtKB/TrEMBL;Acc:F1SEX3]	GO:0050660	flavin adenine dinucleotide binding	Interacting selectively and non-covalently with FAD, flavin-adenine dinucleotide, the coenzyme or the prosthetic group of various flavoprotein oxidoreductase enzymes, in either the oxidized form, FAD, or the reduced form, FADH2. [CHEBI:24040, GOC:ai, GOC:imk, ISBN:0198506732]		PTHR10909	transferase;dehydrogenase;oxidase
ENSSSCG00000016496	10.4641	0.0618693	1.04382	0.516164	0.119863	0.904591	0.999117	aarF domain containing kinase 2 [Source:HGNC Symbol;Acc:19039]	GO:0016772	transferase activity, transferring phosphorus-containing groups	Catalysis of the transfer of a phosphorus-containing group from one compound (donor) to another (acceptor). [GOC:jl, ISBN:0198506732]		PTHR10566	hydrolase;chaperone
ENSSSCG00000021288	10.6707	0.178457	1.13167	0.504494	0.353734	0.723538	0.999117	transmembrane protein 186 [Source:HGNC Symbol;Acc:24530]	GO:0005739	mitochondrion	A semiautonomous, self replicating organelle that occurs in varying numbers, shapes, and sizes in the cytoplasm of virtually all eukaryotic cells. It is notably the site of tissue respiration. [ISBN:0198506732]		PTHR13603
ENSSSCG00000025321	10.252	-0.169359	0.889238	0.511711	-0.330966	0.74067	0.999117	MYC-associated zinc finger protein (purine-binding transcription factor) [Source:HGNC Symbol;Acc:6914]	GO:0005515	protein binding	Interacting selectively and non-covalently with any protein or protein complex (a complex of two or more proteins that may include other nonprotein molecules). [GOC:go_curators]		PTHR11389	zinc finger transcription factor;DNA binding protein
ENSSSCG00000025362	10.4943	0.392014	1.31222	0.496178	0.790067	0.429489	0.999117
ENSSSCG00000002708	9.73525	-0.00457316	0.996835	0.500563	-0.00913603	0.992711	0.999117	Uncharacterized protein [Source:UniProtKB/TrEMBL;Acc:F1S455]	GO:0005515	protein binding	Interacting selectively and non-covalently with any protein or protein complex (a complex of two or more proteins that may include other nonprotein molecules). [GOC:go_curators]		PTHR14605
ENSSSCG00000005501	10.0065	-0.0384419	0.973706	0.511386	-0.075172	0.940078	0.999117	Uncharacterized protein [Source:UniProtKB/TrEMBL;Acc:F1SMI2]	GO:0005515	protein binding	Interacting selectively and non-covalently with any protein or protein complex (a complex of two or more proteins that may include other nonprotein molecules). [GOC:go_curators]		PTHR24103	ubiquitin-protein ligase
ENSSSCG00000005626	9.87839	0.531634	1.44557	0.51324	1.03584	0.300278	0.999117	folylpolyglutamate synthase [Source:HGNC Symbol;Acc:3824]	GO:0016874	ligase activity	Catalysis of the joining of two substances, or two groups within a single molecule, with the concomitant hydrolysis of the diphosphate bond in ATP or a similar triphosphate. [EC:6, GOC:mah]		PTHR11136	ligase
ENSSSCG00000007033	10.2358	-0.336334	0.792051	0.517499	-0.649923	0.515742	0.999117	adaptor-related protein complex 3, mu 2 subunit [Source:HGNC Symbol;Acc:570]	GO:0005515	protein binding	Interacting selectively and non-covalently with any protein or protein complex (a complex of two or more proteins that may include other nonprotein molecules). [GOC:go_curators]		PTHR11998	membrane traffic protein
ENSSSCG00000007200	10.1056	-0.378679	0.769141	0.512856	-0.738374	0.460287	0.999117	family with sequence similarity 110, member A [Source:HGNC Symbol;Acc:16188]	GO:0005515	protein binding	Interacting selectively and non-covalently with any protein or protein complex (a complex of two or more proteins that may include other nonprotein molecules). [GOC:go_curators]		PTHR14758
ENSSSCG00000007317	13.4877	-0.422776	0.745988	0.518772	-0.814956	0.415097	0.999117		GO:0045202	synapse	The junction between a nerve fiber of one neuron and another neuron or muscle fiber or glial cell; the site of interneuronal communication. As the nerve fiber approaches the synapse it enlarges into a specialized structure, the presynaptic nerve ending, which contains mitochondria and synaptic vesicles. At the tip of the nerve ending is the presynaptic membrane; facing it, and separated from it b…		PTHR12353	transmembrane receptor regulatory/adaptor protein
ENSSSCG00000007366	10.7931	0.029929	1.02096	0.515404	0.0580691	0.953694	0.999117	v-myb avian myeloblastosis viral oncogene homolog-like 2 [Source:HGNC Symbol;Acc:7548]	GO:0005515	protein binding	Interacting selectively and non-covalently with any protein or protein complex (a complex of two or more proteins that may include other nonprotein molecules). [GOC:go_curators]		PTHR10641	transcription factor;DNA binding protein
ENSSSCG00000009645	11.9589	0.346345	1.27134	0.510548	0.678378	0.497532	0.999117	ADAM-like, decysin 1 [Source:HGNC Symbol;Acc:16299]	GO:0046872	metal ion binding	Interacting selectively and non-covalently with any metal ion. [GOC:ai]		PTHR11905
ENSSSCG00000011181	11.196	-0.103351	0.930868	0.491072	-0.21046	0.833308	0.999117	NIMA-related kinase 11 [Source:HGNC Symbol;Acc:18593]	GO:0005515	protein binding	Interacting selectively and non-covalently with any protein or protein complex (a complex of two or more proteins that may include other nonprotein molecules). [GOC:go_curators]		PTHR24196
ENSSSCG00000011443	10.2038	0.808324	1.75118	0.512784	1.57634	0.114947	0.999117	stabilin 1 [Source:HGNC Symbol;Acc:18628]	GO:0005509	calcium ion binding	Interacting selectively and non-covalently with calcium ions (Ca2+). [GOC:ai]		PTHR24038	extracellular matrix structural protein
ENSSSCG00000012981	11.5303	0.213276	1.15932	0.511082	0.417303	0.676456	0.999117	Sus scrofa v-rel reticuloendotheliosis viral oncogene homolog A (avian) (RELA), mRNA. [Source:RefSeq mRNA;Acc:NM_001114281]	GO:0005515	protein binding	Interacting selectively and non-covalently with any protein or protein complex (a complex of two or more proteins that may include other nonprotein molecules). [GOC:go_curators]		PTHR24169	transcription factor;nucleic acid binding
ENSSSCG00000013007	11.1304	0.289125	1.2219	0.508223	0.568894	0.569428	0.999117	zinc finger protein-like 1 [Source:HGNC Symbol;Acc:12868]	GO:0005515	protein binding	Interacting selectively and non-covalently with any protein or protein complex (a complex of two or more proteins that may include other nonprotein molecules). [GOC:go_curators]		PTHR12981	zinc finger transcription factor
ENSSSCG00000014187	9.77047	-0.0606626	0.958824	0.518364	-0.117027	0.906839	0.999117	nudix (nucleoside diphosphate linked moiety X)-type motif 12 [Source:HGNC Symbol;Acc:18826]	GO:0005515	protein binding	Interacting selectively and non-covalently with any protein or protein complex (a complex of two or more proteins that may include other nonprotein molecules). [GOC:go_curators]		PTHR22769	phosphorylase;hydrolase
ENSSSCG00000021399	19.0122	-0.611544	0.654496	0.480088	-1.27382	0.202729	0.999117		GO:0043565	sequence-specific DNA binding	Interacting selectively and non-covalently with DNA of a specific nucleotide composition, e.g. GC-rich DNA binding, or with a specific sequence motif or type of DNA e.g. promotor binding or rDNA binding. [GOC:jl]
ENSSSCG00000002633	9.82468	0.973175	1.96316	0.525975	1.85023	0.0642802	0.999117	growth arrest-specific 8 [Source:HGNC Symbol;Acc:4166]	GO:0017137	Rab GTPase binding	Interacting selectively and non-covalently with Rab protein, any member of the Rab subfamily of the Ras superfamily of monomeric GTPases. [GOC:mah]		PTHR31543
ENSSSCG00000003561	9.8392	0.0903655	1.06464	0.519463	0.173959	0.861897	0.999117	zinc finger, DHHC-type containing 18 [Source:HGNC Symbol;Acc:20712]	GO:0046872	metal ion binding	Interacting selectively and non-covalently with any metal ion. [GOC:ai]		PTHR22883
ENSSSCG00000004656	11.4532	-0.278992	0.824167	0.519166	-0.537385	0.591002	0.999117	EP300 interacting inhibitor of differentiation 1 [Source:HGNC Symbol;Acc:1191]	GO:0005515	protein binding	Interacting selectively and non-covalently with any protein or protein complex (a complex of two or more proteins that may include other nonprotein molecules). [GOC:go_curators]		PTHR15556
ENSSSCG00000007100	9.45491	0.174147	1.1283	0.513428	0.339185	0.73447	0.999117	Uncharacterized protein [Source:UniProtKB/TrEMBL;Acc:F1SBG9]	GO:0016021	integral to membrane	Penetrating at least one phospholipid bilayer of a membrane. May also refer to the state of being buried in the bilayer with no exposure outside the bilayer. When used to describe a protein, indicates that all or part of the peptide sequence is embedded in the membrane. [GOC:go_curators]		PTHR10846	transporter
ENSSSCG00000008961	11.1105	-0.324616	0.798511	0.491407	-0.660586	0.508878	0.999117	methylenetetrahydrofolate dehydrogenase (NADP+ dependent) 2-like [Source:HGNC Symbol;Acc:31865]	GO:0004488	methylenetetrahydrofolate dehydrogenase (NADP+) activity	Catalysis of the reaction: 5,10-methylenetetrahydrofolate + NADP(+) = 5,10-methenyltetrahydrofolate + NADPH. [EC:1.5.1.5, RHEA:22815]		PTHR10025	dehydrogenase;hydrolase
ENSSSCG00000016511	9.43792	-0.0462518	0.968449	0.513783	-0.0900222	0.92827	0.999117	tetratricopeptide repeat domain 26 [Source:HGNC Symbol;Acc:21882]	GO:0005515	protein binding	Interacting selectively and non-covalently with any protein or protein complex (a complex of two or more proteins that may include other nonprotein molecules). [GOC:go_curators]		PTHR14781
ENSSSCG00000020648	9.98243	-0.489887	0.712081	0.517415	-0.946798	0.343742	0.999117	Uncharacterized protein [Source:UniProtKB/TrEMBL;Acc:I3LE52]	GO:0016772	transferase activity, transferring phosphorus-containing groups	Catalysis of the transfer of a phosphorus-containing group from one compound (donor) to another (acceptor). [GOC:jl, ISBN:0198506732]		PTHR24056	non-receptor serine/threonine protein kinase;non-receptor tyrosine protein kinase;non-receptor serine/threonine protein kinase;non-receptor tyrosine protein kinase
ENSSSCG00000023175	12.1953	-0.456903	0.728548	0.517136	-0.883527	0.376952	0.999117		GO:0046872	metal ion binding	Interacting selectively and non-covalently with any metal ion. [GOC:ai]		PTHR24381	KRAB box transcription factor
ENSSSCG00000023608	12.9526	0.132447	1.09615	0.466933	0.283654	0.776676	0.999117	Uncharacterized protein [Source:UniProtKB/TrEMBL;Acc:I3LCX9]	GO:0005730	nucleolus	A small, dense body one or more of which are present in the nucleus of eukaryotic cells. It is rich in RNA and protein, is not bounded by a limiting membrane, and is not seen during mitosis. Its prime function is the transcription of the nucleolar DNA into 45S ribosomal-precursor RNA, the processing of this RNA into 5.8S, 18S, and 28S components of ribosomal RNA, and the association of these comp…		PTHR12221	ribosomal protein
ENSSSCG00000023788	12.9674	-0.814359	0.568661	0.495766	-1.64263	0.10046	0.999117	TBC1 domain family, member 30 [Source:HGNC Symbol;Acc:29164]	GO:0005097	Rab GTPase activator activity	Increases the rate of GTP hydrolysis by a GTPase of the Rab family. [GOC:mah]		PTHR22957	hydrolase;G-protein modulator
ENSSSCG00000026208	11.3513	0.453466	1.36933	0.505484	0.897094	0.369669	0.999117	Uncharacterized protein [Source:UniProtKB/TrEMBL;Acc:I3LPK9]	GO:0016772	transferase activity, transferring phosphorus-containing groups	Catalysis of the transfer of a phosphorus-containing group from one compound (donor) to another (acceptor). [GOC:jl, ISBN:0198506732]		PTHR22983
ENSSSCG00000027669	10.2257	0.0363136	1.02549	0.501265	0.072444	0.942249	0.999117	tensin 1 [Source:HGNC Symbol;Acc:11973]	GO:0005515	protein binding	Interacting selectively and non-covalently with any protein or protein complex (a complex of two or more proteins that may include other nonprotein molecules). [GOC:go_curators]		PTHR31800
ENSSSCG00000028802	12.0967	-0.136962	0.909432	0.501409	-0.273153	0.784735	0.999117	Uncharacterized protein [Source:UniProtKB/TrEMBL;Acc:I3LCM1]	GO:0005515	protein binding	Interacting selectively and non-covalently with any protein or protein complex (a complex of two or more proteins that may include other nonprotein molecules). [GOC:go_curators]		PTHR11738	membrane-bound signaling molecule;immunoglobulin receptor superfamily;immunoglobulin receptor superfamily
ENSSSCG00000030742	10.1047	0.480565	1.39529	0.512167	0.938299	0.348091	0.999117	mature T-cell proliferation 1 [Source:HGNC Symbol;Acc:7423]					PTHR14060
ENSSSCG00000003839	10.3823	0.0585235	1.0414	0.511344	0.11445	0.908881	0.999117	phosphatidic acid phosphatase type 2B [Source:HGNC Symbol;Acc:9229]	GO:0005515	protein binding	Interacting selectively and non-covalently with any protein or protein complex (a complex of two or more proteins that may include other nonprotein molecules). [GOC:go_curators]		PTHR10165	phosphatase;phosphatase;pyrophosphatase
ENSSSCG00000005906	9.61557	-0.210729	0.864101	0.526317	-0.400384	0.688873	0.999117	cleavage and polyadenylation specific factor 1, 160kDa [Source:HGNC Symbol;Acc:2324]	GO:0005515	protein binding	Interacting selectively and non-covalently with any protein or protein complex (a complex of two or more proteins that may include other nonprotein molecules). [GOC:go_curators]		PTHR10644	damaged DNA-binding protein;mRNA polyadenylation factor
ENSSSCG00000009270	9.86785	0.176392	1.13005	0.512204	0.344378	0.730562	0.999117	Uncharacterized protein [Source:UniProtKB/TrEMBL;Acc:F1RVB0]	GO:0005515	protein binding	Interacting selectively and non-covalently with any protein or protein complex (a complex of two or more proteins that may include other nonprotein molecules). [GOC:go_curators]		PTHR23083	glycosyltransferase
ENSSSCG00000010278	12.6668	-0.819007	0.566832	0.51084	-1.60326	0.108878	0.999117		GO:0005515	protein binding	Interacting selectively and non-covalently with any protein or protein complex (a complex of two or more proteins that may include other nonprotein molecules). [GOC:go_curators]		PTHR24027	cell junction protein;cadherin
ENSSSCG00000010505	10.408	0.0172803	1.01205	0.50455	0.0342489	0.972679	0.999117	DNA nucleotidylexotransferase [Source:HGNC Symbol;Acc:2983]	GO:0016779	nucleotidyltransferase activity	Catalysis of the transfer of a nucleotidyl group to a reactant. [ISBN:0198506732]		PTHR11276	DNA-directed DNA polymerase
ENSSSCG00000012655	9.54626	0.366326	1.28907	0.510769	0.717205	0.473248	0.999117	BCL6 corepressor-like 1 [Source:HGNC Symbol;Acc:25657]	GO:0005515	protein binding	Interacting selectively and non-covalently with any protein or protein complex (a complex of two or more proteins that may include other nonprotein molecules). [GOC:go_curators]		PTHR24117
ENSSSCG00000013264	11.9589	-0.2979	0.813436	0.521234	-0.571528	0.567642	0.999117	Uncharacterized protein [Source:UniProtKB/TrEMBL;Acc:F1SI97]					PTHR24102	transcription cofactor;ubiquitin-protein ligase
ENSSSCG00000016175	11.9639	-0.39296	0.761565	0.502218	-0.782449	0.433951	0.999117	melanoregulin [Source:HGNC Symbol;Acc:25478]	GO:0048066	developmental pigmentation	The developmental process that results in the deposition of coloring matter in an organism, tissue or cell. [ISBN:0582227089]		PTHR11692
ENSSSCG00000016751	10.2253	0.442427	1.35889	0.522287	0.847097	0.396941	0.999117	glucokinase (hexokinase 4) [Source:HGNC Symbol;Acc:4195]	GO:0005515	protein binding	Interacting selectively and non-covalently with any protein or protein complex (a complex of two or more proteins that may include other nonprotein molecules). [GOC:go_curators]		PTHR19443	carbohydrate kinase;carbohydrate kinase
ENSSSCG00000023861	10.1323	0.293344	1.22548	0.524137	0.559672	0.575703	0.999117	phosphoribosylformylglycinamidine synthase [Source:HGNC Symbol;Acc:8863]	GO:0004642	phosphoribosylformylglycinamidine synthase activity	Catalysis of the reaction: N(2)-formyl-N(1)-(5-phospho-D-ribosyl)glycinamide + L-glutamine + ATP + H(2)O = 2-(formamido)-N(1)-(5-phospho-D-ribosyl)acetamidine + L-glutamate + ADP + 2 H(+) + phosphate. [EC:6.3.5.3, RHEA:17132]		PTHR10099	ligase
ENSSSCG00000024860	11.6075	0.458009	1.37364	0.498407	0.918945	0.358124	0.999117	Uncharacterized protein [Source:UniProtKB/TrEMBL;Acc:I3LDF1]	GO:0005215	transporter activity	Enables the directed movement of substances (such as macromolecules, small molecules, ions) into, out of or within a cell, or between cells. [GOC:ai, GOC:dgf]		PTHR11819	carbohydrate transporter;cation transporter
ENSSSCG00000027869	10.6297	0.636025	1.55404	0.504187	1.26148	0.207134	0.999117	PHD finger protein 13 [Source:HGNC Symbol;Acc:22983]	GO:0005515	protein binding	Interacting selectively and non-covalently with any protein or protein complex (a complex of two or more proteins that may include other nonprotein molecules). [GOC:go_curators]		PTHR14571
ENSSSCG00000027933	9.50535	0.0815209	1.05813	0.524093	0.155547	0.87639	0.999117	SH3 domain binding kinase 1 [Source:HGNC Symbol;Acc:17699]	GO:0004713	protein tyrosine kinase activity	Catalysis of the reaction: ATP + a protein tyrosine = ADP + protein tyrosine phosphate. [EC:2.7.10]		PTHR24359	protein kinase;protein kinase
ENSSSCG00000029751	10.0954	-0.752444	0.593597	0.508563	-1.47955	0.138994	0.999117	Uncharacterized protein [Source:UniProtKB/TrEMBL;Acc:I3LDT4]	GO:0016772	transferase activity, transferring phosphorus-containing groups	Catalysis of the transfer of a phosphorus-containing group from one compound (donor) to another (acceptor). [GOC:jl, ISBN:0198506732]		PTHR12203
ENSSSCG00000005201	10.0247	-0.0418001	0.971442	0.518914	-0.0805531	0.935797	0.999117	Uncharacterized protein [Source:UniProtKB/TrEMBL;Acc:F1SMM6]	GO:0005515	protein binding	Interacting selectively and non-covalently with any protein or protein complex (a complex of two or more proteins that may include other nonprotein molecules). [GOC:go_curators]		PTHR14140	ubiquitin-protein ligase
ENSSSCG00000005763	12.6787	-0.644561	0.639687	0.505016	-1.27632	0.201843	0.999117	zinc finger protein 665 [Source:HGNC Symbol;Acc:25885]	GO:0046872	metal ion binding	Interacting selectively and non-covalently with any metal ion. [GOC:ai]		PTHR24377
ENSSSCG00000007873	10.4832	-0.156437	0.897238	0.514772	-0.303896	0.761207	0.999117	Uncharacterized protein [Source:UniProtKB/TrEMBL;Acc:F1RLT1]	GO:0042626	ATPase activity, coupled to transmembrane movement of substances	Catalysis of the reaction: ATP + H2O = ADP + phosphate, to directly drive the active transport of a substance across a membrane. [EC:3.6.1.3, GOC:jl]		PTHR24223	ATP-binding cassette (ABC) transporter
ENSSSCG00000007964	10.1229	-0.0998301	0.933143	0.528051	-0.189054	0.850051	0.999117	Uncharacterized protein [Source:UniProtKB/TrEMBL;Acc:F1RHL5]	GO:0008270	zinc ion binding	Interacting selectively and non-covalently with zinc (Zn) ions. [GOC:ai]		PTHR24103	ubiquitin-protein ligase
ENSSSCG00000008677	11.0721	0.203937	1.15184	0.511309	0.398853	0.690001	0.999117	transforming, acidic coiled-coil containing protein 3 [Source:HGNC Symbol;Acc:11524]	GO:0005515	protein binding	Interacting selectively and non-covalently with any protein or protein complex (a complex of two or more proteins that may include other nonprotein molecules). [GOC:go_curators]		PTHR13924
ENSSSCG00000008957	9.62992	0.273246	1.20852	0.523316	0.522144	0.60157	0.999117	Sus scrofa alveolar macrophage-derived chemotactic factor-II (AMCF-II), mRNA. [Source:RefSeq mRNA;Acc:NM_213876]	GO:0008009	chemokine activity	The function of a family of chemotactic pro-inflammatory activation-inducible cytokines acting primarily upon hemopoietic cells in immunoregulatory processes; all chemokines possess a number of conserved cysteine residues involved in intramolecular disulfide bond formation. [http://www.copewithcytokines.de/cope.cgi?key=Cytokines]		PTHR10179	chemokine
ENSSSCG00000013619	10.8244	-0.175311	0.885576	0.504065	-0.347795	0.727994	0.999117	SWIM-type zinc finger 7 associated protein 1 [Source:HGNC Symbol;Acc:26638]	GO:0005515	protein binding	Interacting selectively and non-covalently with any protein or protein complex (a complex of two or more proteins that may include other nonprotein molecules). [GOC:go_curators]		PTHR12485
ENSSSCG00000013764	9.79347	0.818374	1.76342	0.503742	1.62459	0.10425	0.999117	regulatory factor X, 1 (influences HLA class II expression) [Source:HGNC Symbol;Acc:9982]	GO:0005515	protein binding	Interacting selectively and non-covalently with any protein or protein complex (a complex of two or more proteins that may include other nonprotein molecules). [GOC:go_curators]		PTHR12619	transcription factor
ENSSSCG00000014093	10.1319	-0.117969	0.921484	0.515935	-0.22865	0.819141	0.999117	corticotropin releasing hormone binding protein [Source:HGNC Symbol;Acc:2356]	GO:0005515	protein binding	Interacting selectively and non-covalently with any protein or protein complex (a complex of two or more proteins that may include other nonprotein molecules). [GOC:go_curators]		PTHR10278	signaling molecule
ENSSSCG00000016130	11.6591	0.650254	1.56944	0.510851	1.27288	0.203059	0.999117	zinc finger, DBF-type containing 2 [Source:HGNC Symbol;Acc:29313]	GO:0008270	zinc ion binding	Interacting selectively and non-covalently with zinc (Zn) ions. [GOC:ai]		PTHR21639
ENSSSCG00000022028	10.3472	-1.00342	0.498817	0.519716	-1.9307	0.0535196	0.999117	Uncharacterized protein [Source:UniProtKB/TrEMBL;Acc:I3L6H3]	GO:0005515	protein binding	Interacting selectively and non-covalently with any protein or protein complex (a complex of two or more proteins that may include other nonprotein molecules). [GOC:go_curators]		PTHR10663	guanyl-nucleotide exchange factor
ENSSSCG00000022504	9.77466	-0.210765	0.864079	0.528191	-0.399031	0.68987	0.999117	cell adhesion associated, oncogene regulated [Source:HGNC Symbol;Acc:17104]	GO:0005515	protein binding	Interacting selectively and non-covalently with any protein or protein complex (a complex of two or more proteins that may include other nonprotein molecules). [GOC:go_curators]		PTHR20859
ENSSSCG00000026815	11.3331	0.29165	1.22404	0.496622	0.587268	0.557024	0.999117	Uncharacterized protein [Source:UniProtKB/TrEMBL;Acc:I3LP36]					PTHR31691
ENSSSCG00000029831	11.5634	-0.390242	0.763001	0.491947	-0.793262	0.427625	0.999117	Uncharacterized protein [Source:UniProtKB/TrEMBL;Acc:I3L5W8]					PTHR24073
ENSSSCG00000000742	10.1824	0.17175	1.12642	0.520214	0.330152	0.741285	0.999117	integrin alpha FG-GAP repeat containing 2 [Source:HGNC Symbol;Acc:30879]	GO:0005515	protein binding	Interacting selectively and non-covalently with any protein or protein complex (a complex of two or more proteins that may include other nonprotein molecules). [GOC:go_curators]		PTHR16317
ENSSSCG00000004137	11.3063	0.728831	1.6573	0.515762	1.41312	0.157622	0.999117	Uncharacterized protein [Source:UniProtKB/TrEMBL;Acc:F1S711]					PTHR11079
ENSSSCG00000006732	9.61776	0.323969	1.25177	0.505793	0.640517	0.521836	0.999117	Uncharacterized protein [Source:UniProtKB/TrEMBL;Acc:F1SAY3]	GO:0005515	protein binding	Interacting selectively and non-covalently with any protein or protein complex (a complex of two or more proteins that may include other nonprotein molecules). [GOC:go_curators]		PTHR24103
ENSSSCG00000007162	11.2427	-0.24625	0.843085	0.523255	-0.470612	0.637918	0.999117	U-box domain containing 5 [Source:HGNC Symbol;Acc:17777]	GO:0005515	protein binding	Interacting selectively and non-covalently with any protein or protein complex (a complex of two or more proteins that may include other nonprotein molecules). [GOC:go_curators]	ssc04120:Ubiquitin mediated proteolysis,	PTHR13492
ENSSSCG00000010195	10.2607	0.483274	1.39791	0.503007	0.960769	0.336668	0.999117	zinc finger protein 487 [Source:HGNC Symbol;Acc:23488]	GO:0003676	nucleic acid binding	Interacting selectively and non-covalently with any nucleic acid. [GOC:jl]		PTHR10741
ENSSSCG00000010839	9.70436	0.0168885	1.01178	0.518517	0.0325708	0.974017	0.999117	Uncharacterized protein [Source:UniProtKB/TrEMBL;Acc:F1S9G6]	GO:0005515	protein binding	Interacting selectively and non-covalently with any protein or protein complex (a complex of two or more proteins that may include other nonprotein molecules). [GOC:go_curators]		PTHR22844	mRNA splicing factor
ENSSSCG00000012012	11.3796	0.142999	1.1042	0.502422	0.28462	0.775935	0.999117	coxsackie virus and adenovirus receptor [Source:HGNC Symbol;Acc:2559]	GO:0005178	integrin binding	Interacting selectively and non-covalently with an integrin. [GOC:ceb]	ssc05416:Viral myocarditis,	PTHR12231	receptor;cell adhesion molecule
ENSSSCG00000017519	11.9554	-0.368735	0.774461	0.487503	-0.756375	0.449425	0.999117	mitochondrial ribosomal protein L10 [Source:HGNC Symbol;Acc:14055]	GO:0030529	ribonucleoprotein complex	A macromolecular complex containing both protein and RNA molecules. [GOC:krc]		PTHR11560
ENSSSCG00000019780	15.7192	-0.590917	0.663921	0.531028	-1.11278	0.265804	0.999117
ENSSSCG00000024950	9.97283	0.0298978	1.02094	0.511086	0.0584985	0.953352	0.999117	Uncharacterized protein [Source:UniProtKB/TrEMBL;Acc:I3L7X7]	GO:0005739	mitochondrion	A semiautonomous, self replicating organelle that occurs in varying numbers, shapes, and sizes in the cytoplasm of virtually all eukaryotic cells. It is notably the site of tissue respiration. [ISBN:0198506732]		PTHR12560
ENSSSCG00000028791	11.0186	0.537025	1.45098	0.49806	1.07823	0.28093	0.999117	Uncharacterized protein [Source:UniProtKB/TrEMBL;Acc:I3LHZ4]					PTHR24181
ENSSSCG00000030113	9.72033	0.252482	1.19125	0.516109	0.489202	0.624699	0.999117	shisa family member 2 [Source:HGNC Symbol;Acc:20366]					PTHR31395
ENSSSCG00000000388	9.53758	-0.906902	0.533329	0.521561	-1.73882	0.0820661	0.999117	Citrate synthase [Source:UniProtKB/TrEMBL;Acc:F1SLZ4]	GO:0046912	transferase activity, transferring acyl groups, acyl groups converted into alkyl on transfer	Catalysis of the transfer of an acyl group from one compound (donor) to another (acceptor), with the acyl group being converted into alkyl on transfer. [GOC:jl]	ssc00020:Citrate cycle (TCA cycle),ssc00630:Glyoxylate and dicarboxylate metabolism,	PTHR12802
ENSSSCG00000006549	10.0294	0.493245	1.40761	0.515811	0.956251	0.338945	0.999117	Uncharacterized protein [Source:UniProtKB/TrEMBL;Acc:F1RGL2]	GO:0005515	protein binding	Interacting selectively and non-covalently with any protein or protein complex (a complex of two or more proteins that may include other nonprotein molecules). [GOC:go_curators]		PTHR23036	cytokine;type I cytokine receptor;defense/immunity protein
ENSSSCG00000009332	11.6418	-0.0833304	0.943876	0.526271	-0.158341	0.874188	0.999117	testis expressed 26 [Source:HGNC Symbol;Acc:28622]					PTHR11486
ENSSSCG00000009877	10.1626	0.157167	1.11509	0.493886	0.318224	0.750315	0.999117	IQ motif containing D [Source:HGNC Symbol;Acc:25168]	GO:0005515	protein binding	Interacting selectively and non-covalently with any protein or protein complex (a complex of two or more proteins that may include other nonprotein molecules). [GOC:go_curators]		PTHR31598
ENSSSCG00000018055	9.71342	0.639321	1.5576	0.521066	1.22695	0.219843	0.999117	phosphatidylethanolamine N-methyltransferase [Source:HGNC Symbol;Acc:8830]	GO:0016740	transferase activity	Catalysis of the transfer of a group, e.g. a methyl group, glycosyl group, acyl group, phosphorus-containing, or other groups, from one compound (generally regarded as the donor) to another compound (generally regarded as the acceptor). Transferase is the systematic name for any enzyme of EC class 2. [ISBN:0198506732]		PTHR15458
ENSSSCG00000024329	11.2913	0.258984	1.19664	0.519656	0.498375	0.61822	0.999117	chromosome 12 open reading frame 43 [Source:HGNC Symbol;Acc:25719]					PTHR14482
ENSSSCG00000025372	10.7614	0.395439	1.31534	0.499995	0.790886	0.429011	0.999117	Uncharacterized protein [Source:UniProtKB/TrEMBL;Acc:I3LNE6]	GO:0016884	carbon-nitrogen ligase activity, with glutamine as amido-N-donor	Catalysis of the transfer of the amide nitrogen of glutamine to a variety of substrates. GATases catalyze two separate reactions at two active sites, which are located either on a single polypeptide chain or on different subunits. In the glutaminase reaction, glutamine is hydrolyzed to glutamate and ammonia, which is added to an acceptor substrate in the synthase reaction. [PMID:12360532]		PTHR11659	ligase
ENSSSCG00000025593	12.4881	-0.0776697	0.947587	0.506783	-0.15326	0.878193	0.999117	Uncharacterized protein [Source:UniProtKB/TrEMBL;Acc:F1RQ21]	GO:0042626	ATPase activity, coupled to transmembrane movement of substances	Catalysis of the reaction: ATP + H2O = ADP + phosphate, to directly drive the active transport of a substance across a membrane. [EC:3.6.1.3, GOC:jl]		PTHR24221	ATP-binding cassette (ABC) transporter
ENSSSCG00000028998	9.78389	0.0730527	1.05194	0.505538	0.144505	0.885102	0.999117	Uncharacterized protein [Source:UniProtKB/TrEMBL;Acc:I3LNK9]	GO:0003723	RNA binding	Interacting selectively and non-covalently with an RNA molecule or a portion thereof. [GOC:mah]		PTHR22792	ribonucleoprotein
ENSSSCG00000000964	10.509	0.394717	1.31469	0.502878	0.784917	0.432502	0.999117	lipase maturation factor 2 [Source:HGNC Symbol;Acc:25096]					PTHR14463
ENSSSCG00000001817	12.7852	0.0311882	1.02185	0.503856	0.061899	0.950643	0.999117	furin (paired basic amino acid cleaving enzyme) [Source:HGNC Symbol;Acc:8568]	GO:0005515	protein binding	Interacting selectively and non-covalently with any protein or protein complex (a complex of two or more proteins that may include other nonprotein molecules). [GOC:go_curators]		PTHR10795	serine protease;serine protease
ENSSSCG00000017122	16.5987	-0.358891	0.779764	0.528123	-0.679559	0.496783	0.999117	Uncharacterized protein [Source:UniProtKB/TrEMBL;Acc:F1S023]	GO:0005515	protein binding	Interacting selectively and non-covalently with any protein or protein complex (a complex of two or more proteins that may include other nonprotein molecules). [GOC:go_curators]		PTHR11738	membrane-bound signaling molecule;immunoglobulin receptor superfamily;immunoglobulin receptor superfamily
ENSSSCG00000020669	11.5219	-0.235665	0.849294	0.494357	-0.47671	0.633569	0.999117	Uncharacterized protein [Source:UniProtKB/TrEMBL;Acc:F1RIG0]	GO:0016779	nucleotidyltransferase activity	Catalysis of the transfer of a nucleotidyl group to a reactant. [ISBN:0198506732]		PTHR12039	nucleotidyltransferase
ENSSSCG00000020864	12.0837	0.400311	1.31979	0.489297	0.818136	0.413279	0.999117	Sus scrofa vitamin D (1,25- dihydroxyvitamin D3) receptor (VDR), mRNA. [Source:RefSeq mRNA;Acc:NM_001097414]	GO:0005515	protein binding	Interacting selectively and non-covalently with any protein or protein complex (a complex of two or more proteins that may include other nonprotein molecules). [GOC:go_curators]		PTHR24082	nuclear hormone receptor;receptor;nucleic acid binding
ENSSSCG00000022009	9.88868	0.795081	1.73517	0.506023	1.57124	0.116128	0.999117	aromatic-L-amino-acid decarboxylase [Source:RefSeq peptide;Acc:NP_999019]	GO:0030170	pyridoxal phosphate binding	Interacting selectively and non-covalently with pyridoxal 5' phosphate, 3-hydroxy-5-(hydroxymethyl)-2-methyl4-pyridine carboxaldehyde 5' phosphate, the biologically active form of vitamin B6. [GOC:mah, ISBN:0198506732]		PTHR11999	decarboxylase
ENSSSCG00000023349	10.7701	-0.243917	0.844449	0.512826	-0.475634	0.634335	0.999117	zinc finger protein 768 [Source:HGNC Symbol;Acc:26273]	GO:0046872	metal ion binding	Interacting selectively and non-covalently with any metal ion. [GOC:ai]		PTHR24402	KRAB box transcription factor
ENSSSCG00000023530	10.7622	1.01146	2.01594	0.52442	1.92871	0.0537663	0.999117	Uncharacterized protein [Source:UniProtKB/TrEMBL;Acc:I3LJP7]					PTHR13465
ENSSSCG00000023621	9.93388	-0.412313	0.751418	0.529585	-0.778559	0.43624	0.999117	Uncharacterized protein [Source:UniProtKB/TrEMBL;Acc:I3L5L4]					PTHR24067
ENSSSCG00000024156	10.8296	0.313975	1.24313	0.518704	0.605306	0.544976	0.999117		GO:0017137	Rab GTPase binding	Interacting selectively and non-covalently with Rab protein, any member of the Rab subfamily of the Ras superfamily of monomeric GTPases. [GOC:mah]		PTHR24115	microtubule binding motor protein
ENSSSCG00000025261	9.93813	-0.0663885	0.955026	0.509309	-0.13035	0.896289	0.999117	runt-related transcription factor 3 [Source:HGNC Symbol;Acc:10473]	GO:0005515	protein binding	Interacting selectively and non-covalently with any protein or protein complex (a complex of two or more proteins that may include other nonprotein molecules). [GOC:go_curators]		PTHR11950	transcription factor;nucleic acid binding
ENSSSCG00000001131	9.71091	0.662206	1.5825	0.508326	1.30272	0.192671	0.999117	Uncharacterized protein [Source:UniProtKB/TrEMBL;Acc:F1RQB1]	GO:0005515	protein binding	Interacting selectively and non-covalently with any protein or protein complex (a complex of two or more proteins that may include other nonprotein molecules). [GOC:go_curators]		PTHR24100	ubiquitin-protein ligase
ENSSSCG00000001402	10.4559	0.350213	1.27475	0.509068	0.687949	0.491485	0.999117	nuclear factor of kappa light polypeptide gene enhancer in B-cells inhibitor-like 1 [Source:HGNC Symbol;Acc:7800]	GO:0005515	protein binding	Interacting selectively and non-covalently with any protein or protein complex (a complex of two or more proteins that may include other nonprotein molecules). [GOC:go_curators]		PTHR15263
ENSSSCG00000001617	13.258	0.123902	1.08968	0.509828	0.243026	0.807985	0.999117	Sus scrofa triggering receptor expressed on myeloid cells 1 (TREM1), mRNA. [Source:RefSeq mRNA;Acc:NM_213756]	GO:0005515	protein binding	Interacting selectively and non-covalently with any protein or protein complex (a complex of two or more proteins that may include other nonprotein molecules). [GOC:go_curators]		PTHR19357
ENSSSCG00000005607	11.5015	-0.152986	0.899387	0.491166	-0.311474	0.75544	0.999117	Ral GEF with PH domain and SH3 binding motif 1 [Source:HGNC Symbol;Acc:16851]	GO:0008321	Ral guanyl-nucleotide exchange factor activity	Stimulates the exchange of guanyl nucleotides associated with a GTPase of the Ral family. Under normal cellular physiological conditions, the concentration of GTP is higher than that of GDP, favoring the replacement of GDP by GTP in association with the GTPase. [GOC:mah]		PTHR23113	guanyl-nucleotide exchange factor
ENSSSCG00000007688	10.6504	0.832351	1.78058	0.507259	1.64088	0.100822	0.999117	Uncharacterized protein [Source:UniProtKB/TrEMBL;Acc:F1RKE4]	GO:0046983	protein dimerization activity	The formation of a protein dimer, a macromolecular structure consists of two noncovalently associated identical or nonidentical subunits. [ISBN:0198506732]
ENSSSCG00000012624	11.6481	-0.98288	0.505969	0.510443	-1.92554	0.0541616	0.999117	solute carrier family 25, member 43 [Source:HGNC Symbol;Acc:30557]	GO:0016021	integral to membrane	Penetrating at least one phospholipid bilayer of a membrane. May also refer to the state of being buried in the bilayer with no exposure outside the bilayer. When used to describe a protein, indicates that all or part of the peptide sequence is embedded in the membrane. [GOC:go_curators]		PTHR24089	amino acid transporter;mitochondrial carrier protein;transfer/carrier protein;calmodulin
ENSSSCG00000017208	10.6402	0.594863	1.51033	0.498345	1.19368	0.232604	0.999117	Sus scrofa solute carrier family 25 (mitochondrial thiamine pyrophosphate carrier), member 19 (SLC25A19), nuclear gene encoding mitochondrial protein, mRNA. [Source:RefSeq mRNA;Acc:NM_001164514]	GO:0016021	integral to membrane	Penetrating at least one phospholipid bilayer of a membrane. May also refer to the state of being buried in the bilayer with no exposure outside the bilayer. When used to describe a protein, indicates that all or part of the peptide sequence is embedded in the membrane. [GOC:go_curators]		PTHR24089	amino acid transporter;mitochondrial carrier protein;transfer/carrier protein;calmodulin
ENSSSCG00000017788	10.3433	0.26849	1.20455	0.522438	0.513917	0.60731	0.999117	tumor protein p53 inducible protein 13 [Source:HGNC Symbol;Acc:25102]					PTHR13806
ENSSSCG00000024184	10.2267	0.686482	1.60935	0.507153	1.3536	0.175864	0.999117	Fas-activated serine/threonine kinase [Source:HGNC Symbol;Acc:24676]	GO:0005515	protein binding	Interacting selectively and non-covalently with any protein or protein complex (a complex of two or more proteins that may include other nonprotein molecules). [GOC:go_curators]		PTHR21228	non-receptor serine/threonine protein kinase;non-receptor serine/threonine protein kinase
ENSSSCG00000024457	10.2072	0.441292	1.35782	0.511171	0.863295	0.387975	0.999117	Uncharacterized protein [Source:UniProtKB/TrEMBL;Acc:I3LUX0]	GO:0043565	sequence-specific DNA binding	Interacting selectively and non-covalently with DNA of a specific nucleotide composition, e.g. GC-rich DNA binding, or with a specific sequence motif or type of DNA e.g. promotor binding or rDNA binding. [GOC:jl]		PTHR11849	transcription factor;signaling molecule;nucleic acid binding
ENSSSCG00000025766	10.0442	-0.425166	0.744753	0.505766	-0.840638	0.400551	0.999117	solute carrier family 10, member 3 [Source:HGNC Symbol;Acc:22979]	GO:0008508	bile acid:sodium symporter activity	Catalysis of the transfer of a solute or solutes from one side of a membrane to the other according to the reaction: bile acid(out) + Na+(out) = bile acid(in) + Na+(in). [TC:2.A.28.-.-]		PTHR10361	cation transporter
ENSSSCG00000029438	10.6159	-0.157835	0.896369	0.505884	-0.311999	0.755042	0.999117	Uncharacterized protein [Source:UniProtKB/TrEMBL;Acc:I3LRB8]	GO:0005634	nucleus	A membrane-bounded organelle of eukaryotic cells in which chromosomes are housed and replicated. In most cells, the nucleus contains all of the cell's chromosomes except the organellar chromosomes, and is the site of RNA synthesis and processing. In some species, or in specialized cell types, RNA metabolism or DNA replication may be absent. [GOC:go_curators]		PTHR12474	peroxidase
ENSSSCG00000029616	9.41729	0.957982	1.94259	0.514238	1.86292	0.0624742	0.999117	chromosome 17 open reading frame 70 [Source:HGNC Symbol;Acc:26171]	GO:0005515	protein binding	Interacting selectively and non-covalently with any protein or protein complex (a complex of two or more proteins that may include other nonprotein molecules). [GOC:go_curators]		PTHR14890
ENSSSCG00000030251	11.0361	-0.265959	0.831646	0.523209	-0.508322	0.611227	0.999117						PTHR18843
ENSSSCG00000001539	9.78705	0.0663769	1.04708	0.516734	0.128455	0.897789	0.999117	Sus scrofa peroxisome proliferator-activated receptor delta (PPARD), transcript variant 1, mRNA. [Source:RefSeq mRNA;Acc:NM_214152]	GO:0005515	protein binding	Interacting selectively and non-covalently with any protein or protein complex (a complex of two or more proteins that may include other nonprotein molecules). [GOC:go_curators]	ssc03320:PPAR signaling pathway,ssc04310:Wnt signaling pathway,ssc05200:Pathways in cancer,ssc05221:Acute myeloid leukemia,	PTHR24082	nuclear hormone receptor;receptor;nucleic acid binding
ENSSSCG00000011904	9.87622	-0.0933597	0.937337	0.509391	-0.183277	0.85458	0.999117	uroplakin 1B [Source:HGNC Symbol;Acc:12578]	GO:0016324	apical plasma membrane	The region of the plasma membrane located at the apical end of the cell. [GOC:curators]		PTHR19282	membrane-bound signaling molecule;receptor;cell adhesion molecule
ENSSSCG00000012644	13.4567	0.0761278	1.05418	0.496251	0.153406	0.878078	0.999117	teneurin transmembrane protein 1 [Source:HGNC Symbol;Acc:8117]	GO:0016021	integral to membrane	Penetrating at least one phospholipid bilayer of a membrane. May also refer to the state of being buried in the bilayer with no exposure outside the bilayer. When used to describe a protein, indicates that all or part of the peptide sequence is embedded in the membrane. [GOC:go_curators]		PTHR11219	membrane-bound signaling molecule;receptor
ENSSSCG00000017227	9.56347	0.248304	1.18781	0.522537	0.475189	0.634652	0.999117	NADPH:adrenodoxin oxidoreductase, mitochondrial [Source:UniProtKB/TrEMBL;Acc:F1RV70]	GO:0005515	protein binding	Interacting selectively and non-covalently with any protein or protein complex (a complex of two or more proteins that may include other nonprotein molecules). [GOC:go_curators]		PTHR11938	dehydrogenase;reductase
ENSSSCG00000017518	12.6537	-0.0703577	0.952402	0.525631	-0.133854	0.893518	0.999117	oxysterol binding protein-like 7 [Source:HGNC Symbol;Acc:16387]	GO:0005515	protein binding	Interacting selectively and non-covalently with any protein or protein complex (a complex of two or more proteins that may include other nonprotein molecules). [GOC:go_curators]		PTHR10972	transfer/carrier protein
ENSSSCG00000024014	10.0616	0.466814	1.38205	0.529338	0.881882	0.37784	0.999117	SH3 domain and tetratricopeptide repeats 1 [Source:HGNC Symbol;Acc:26009]					PTHR22647
ENSSSCG00000026279	10.586	0.285976	1.21923	0.511743	0.558827	0.57628	0.999117	death-associated protein kinase 1 [Source:HGNC Symbol;Acc:2674]	GO:0005515	protein binding	Interacting selectively and non-covalently with any protein or protein complex (a complex of two or more proteins that may include other nonprotein molecules). [GOC:go_curators]		PTHR22964	non-receptor serine/threonine protein kinase;non-receptor serine/threonine protein kinase
ENSSSCG00000001859	9.7071	0.235017	1.17692	0.512819	0.458285	0.646748	0.999117	GDP-D-glucose phosphorylase 1 [Source:HGNC Symbol;Acc:34360]	GO:0080048	GDP-D-glucose phosphorylase activity	Catalysis of the reaction: GDP-D-glucose + phosphate = D-glucose-1-P + GDP. [PMID:18463094]		PTHR20884
ENSSSCG00000002714	11.7349	-0.0444788	0.96964	0.507165	-0.087701	0.930114	0.999117	Uncharacterized protein [Source:UniProtKB/TrEMBL;Acc:F1S449]					PTHR22850	receptor
ENSSSCG00000010224	14.1787	0.108229	1.0779	0.493337	0.219382	0.826353	0.999117	Sus scrofa early growth response 2 (EGR2), mRNA. [Source:RefSeq mRNA;Acc:NM_001097488]	GO:0005515	protein binding	Interacting selectively and non-covalently with any protein or protein complex (a complex of two or more proteins that may include other nonprotein molecules). [GOC:go_curators]		PTHR10042	KRAB box transcription factor;nucleic acid binding
ENSSSCG00000010267	10.1907	0.663725	1.58417	0.510147	1.30105	0.193242	0.999117	leucine rich repeat containing 20 [Source:HGNC Symbol;Acc:23421]	GO:0005515	protein binding	Interacting selectively and non-covalently with any protein or protein complex (a complex of two or more proteins that may include other nonprotein molecules). [GOC:go_curators]		PTHR16083
ENSSSCG00000011553	12.6495	0.483578	1.39821	0.508025	0.951879	0.341158	0.999117	Uncharacterized protein [Source:UniProtKB/TrEMBL;Acc:F1SQE5]	GO:0070736	protein-glycine ligase activity, initiating	Catalysis of the posttranslational transfer of a glycine residue to the gamma-carboxyl group(s) of one or more specific glutamate residues on a target protein. [GOC:mah, PMID:19524510]		PTHR12241	ligase;microtubule family cytoskeletal protein
ENSSSCG00000015022	9.91708	0.123533	1.0894	0.519876	0.237621	0.812175	0.999117	layilin [Source:HGNC Symbol;Acc:29471]	GO:0030246	carbohydrate binding	Interacting selectively and non-covalently with any carbohydrate, which includes monosaccharides, oligosaccharides and polysaccharides as well as substances derived from monosaccharides by reduction of the carbonyl group (alditols), by oxidation of one or more hydroxy groups to afford the corresponding aldehydes, ketones, or carboxylic acids, or by replacement of one or more hydroxy group(s) by a…		PTHR14789
ENSSSCG00000015422	9.4541	-0.0883275	0.940613	0.517906	-0.170547	0.86458	0.999117	Uncharacterized protein [Source:UniProtKB/TrEMBL;Acc:F1SB55]	GO:0046872	metal ion binding	Interacting selectively and non-covalently with any metal ion. [GOC:ai]		PTHR11851	metalloprotease;reductase;esterase;metalloprotease
ENSSSCG00000017561	10.7955	-0.225709	0.855175	0.524074	-0.430682	0.6667	0.999117	ATP-binding cassette, sub-family C (CFTR/MRP), member 3 [Source:HGNC Symbol;Acc:54]	GO:0042626	ATPase activity, coupled to transmembrane movement of substances	Catalysis of the reaction: ATP + H2O = ADP + phosphate, to directly drive the active transport of a substance across a membrane. [EC:3.6.1.3, GOC:jl]		PTHR24223	ATP-binding cassette (ABC) transporter
ENSSSCG00000018540	12.7284	0.0631829	1.04477	0.486075	0.129986	0.896578	0.999117
ENSSSCG00000021114	10.7989	-0.238975	0.847347	0.513665	-0.465235	0.641763	0.999117
ENSSSCG00000023963	10.9633	0.702112	1.62688	0.503221	1.39524	0.162945	0.999117						PTHR24411	transcription factor;serine protease;nucleic acid binding;serine protease;non-motor actin binding protein
ENSSSCG00000030057	10.5794	-0.0946149	0.936522	0.509783	-0.185599	0.85276	0.999117	Uncharacterized protein [Source:UniProtKB/TrEMBL;Acc:I3L8B6]					PTHR13743	enzyme modulator
ENSSSCG00000001205	10.5414	-0.215371	0.861325	0.510257	-0.422084	0.672964	0.999117	NFKB activating protein-like [Source:HGNC Symbol;Acc:21584]					PTHR13087
ENSSSCG00000005781	14.5071	0.0770137	1.05483	0.496072	0.155247	0.876626	0.999117	threonyl-tRNA synthetase-like 2 [Source:HGNC Symbol;Acc:24728]	GO:0016876	ligase activity, forming aminoacyl-tRNA and related compounds	Catalysis of the joining of an amino acid and a nucleic acid (usually tRNA) or poly(ribitol phosphate), with the concomitant hydrolysis of the diphosphate bond in ATP or a similar triphosphate. The reaction forms an aminoacyl-tRNA or a related compound. [EC:6.1.1, GOC:mah]		PTHR11451	ligase
ENSSSCG00000006960	9.9376	0.40131	1.32071	0.519725	0.772159	0.44002	0.999117	GLI family zinc finger 4 [Source:HGNC Symbol;Acc:4320]	GO:0046872	metal ion binding	Interacting selectively and non-covalently with any metal ion. [GOC:ai]		PTHR24377
ENSSSCG00000007814	13.8111	-0.237515	0.848205	0.511451	-0.464395	0.642365	0.999117	KIAA0556 [Source:HGNC Symbol;Acc:29068]	GO:0005634	nucleus	A membrane-bounded organelle of eukaryotic cells in which chromosomes are housed and replicated. In most cells, the nucleus contains all of the cell's chromosomes except the organellar chromosomes, and is the site of RNA synthesis and processing. In some species, or in specialized cell types, RNA metabolism or DNA replication may be absent. [GOC:go_curators]		PTHR21534
ENSSSCG00000012318	10.1782	-0.223976	0.856203	0.521947	-0.429116	0.667839	0.999117	Sus scrofa melanoma antigen family D, 1 (MAGED1), mRNA. [Source:RefSeq mRNA;Acc:NM_001001860]	GO:0003713	transcription coactivator activity	Interacting selectively and non-covalently with a activating transcription factor and also with the basal transcription machinery in order to increase the frequency, rate or extent of transcription. Cofactors generally do not bind DNA, but rather mediate protein-protein interactions between activating transcription factors and the basal transcription machinery. [GOC:txnOH, PMID:10213677, PMID:168…	ssc04722:Neurotrophin signaling pathway,	PTHR11736	cell adhesion molecule
ENSSSCG00000012402	10.6097	-0.148747	0.902034	0.525969	-0.282806	0.777326	0.999117	Uncharacterized protein [Source:UniProtKB/TrEMBL;Acc:F1RSV3]	GO:0019956	chemokine binding	Interacting selectively and non-covalently with a chemokine, any of a subgroup of cytokines which act primarily on hemopoietic cells in acute and inflammatory processes and other immunoregulatory functions. [GOC:ai]		PTHR24227	G-protein coupled receptor
ENSSSCG00000015491	10.2392	0.118345	1.08549	0.505419	0.234152	0.814867	0.999117	ankyrin repeat domain 45 [Source:HGNC Symbol;Acc:24786]	GO:0005515	protein binding	Interacting selectively and non-covalently with any protein or protein complex (a complex of two or more proteins that may include other nonprotein molecules). [GOC:go_curators]		PTHR24182
ENSSSCG00000019264	12.916	-0.335987	0.792242	0.497649	-0.675148	0.499582	0.999117
ENSSSCG00000019587	13.9202	0.319244	1.24768	0.499591	0.63901	0.522816	0.999117
ENSSSCG00000024341	10.4217	0.393688	1.31375	0.518553	0.759205	0.44773	0.999117	ubiquitin specific peptidase 20 [Source:HGNC Symbol;Acc:12619]	GO:0005515	protein binding	Interacting selectively and non-covalently with any protein or protein complex (a complex of two or more proteins that may include other nonprotein molecules). [GOC:go_curators]		PTHR24006	cysteine protease;mRNA splicing factor;ubiquitin-protein ligase;cysteine protease
ENSSSCG00000024569	10.0464	0.565421	1.47982	0.51941	1.08858	0.276338	0.999117	Anoctamin [Source:UniProtKB/TrEMBL;Acc:I3LGT9]	GO:0016021	integral to membrane	Penetrating at least one phospholipid bilayer of a membrane. May also refer to the state of being buried in the bilayer with no exposure outside the bilayer. When used to describe a protein, indicates that all or part of the peptide sequence is embedded in the membrane. [GOC:go_curators]		PTHR12308
ENSSSCG00000027668	10.0544	-0.605309	0.657331	0.52863	-1.14505	0.252188	0.999117	Uncharacterized protein [Source:UniProtKB/TrEMBL;Acc:I3LCS8]	GO:0004713	protein tyrosine kinase activity	Catalysis of the reaction: ATP + a protein tyrosine = ADP + protein tyrosine phosphate. [EC:2.7.10]		PTHR24055	non-receptor serine/threonine protein kinase;non-receptor serine/threonine protein kinase
ENSSSCG00000028102	10.5657	-0.313644	0.804607	0.507388	-0.618154	0.536474	0.999117	toll interacting protein [Source:HGNC Symbol;Acc:16476]	GO:0005515	protein binding	Interacting selectively and non-covalently with any protein or protein complex (a complex of two or more proteins that may include other nonprotein molecules). [GOC:go_curators]		PTHR16461
ENSSSCG00000028635	11.9094	-0.586514	0.66595	0.5016	-1.16929	0.242288	0.999117	Uncharacterized protein [Source:UniProtKB/TrEMBL;Acc:I3LJN6]	GO:0003676	nucleic acid binding	Interacting selectively and non-covalently with any nucleic acid. [GOC:jl]		PTHR11697	transcription factor;kinase inhibitor
ENSSSCG00000000282	13.4108	-0.0370087	0.974674	0.493327	-0.0750186	0.9402	0.999117	Chromobox homolog 5 tv3; Uncharacterized protein [Source:UniProtKB/TrEMBL;Acc:F2Z5T3]	GO:0005634	nucleus	A membrane-bounded organelle of eukaryotic cells in which chromosomes are housed and replicated. In most cells, the nucleus contains all of the cell's chromosomes except the organellar chromosomes, and is the site of RNA synthesis and processing. In some species, or in specialized cell types, RNA metabolism or DNA replication may be absent. [GOC:go_curators]		PTHR22812	transcription factor;chromatin/chromatin-binding protein
ENSSSCG00000000893	11.0607	-0.288062	0.819001	0.505108	-0.570298	0.568475	0.999117	amidohydrolase domain containing 1 [Source:HGNC Symbol;Acc:28577]	GO:0016787	hydrolase activity	Catalysis of the hydrolysis of various bonds, e.g. C-O, C-N, C-C, phosphoric anhydride bonds, etc. Hydrolase is the systematic name for any enzyme of EC class 3. [ISBN:0198506732]		PTHR22642	hydrolase
ENSSSCG00000000971	11.7887	0.0539256	1.03809	0.5228	0.103148	0.917846	0.999117	Uncharacterized protein [Source:UniProtKB/TrEMBL;Acc:F1RXT2]	GO:0016787	hydrolase activity	Catalysis of the hydrolysis of various bonds, e.g. C-O, C-N, C-C, phosphoric anhydride bonds, etc. Hydrolase is the systematic name for any enzyme of EC class 3. [ISBN:0198506732]		PTHR10625	reductase;nucleic acid binding;deacetylase
ENSSSCG00000004087	11.7495	0.23553	1.17734	0.505341	0.466081	0.641157	0.999117	coiled-coil domain containing 170 [Source:HGNC Symbol;Acc:21177]					PTHR18863
ENSSSCG00000007790	11.914	0.268184	1.20429	0.490038	0.547271	0.584192	0.999117	proline rich 14 [Source:HGNC Symbol;Acc:28458]					PTHR14522
ENSSSCG00000008032	11.9794	0.552934	1.46707	0.508969	1.08638	0.27731	0.999117	Sus scrofa tryptase (LOC396700), mRNA. [Source:RefSeq mRNA;Acc:NM_213794]	GO:0016787	hydrolase activity	Catalysis of the hydrolysis of various bonds, e.g. C-O, C-N, C-C, phosphoric anhydride bonds, etc. Hydrolase is the systematic name for any enzyme of EC class 3. [ISBN:0198506732]		PTHR24259	serine protease;serine protease
ENSSSCG00000008434	9.93459	0.536026	1.44997	0.505209	1.061	0.288691	0.999117	tetratricopeptide repeat domain 7A [Source:HGNC Symbol;Acc:19750]	GO:0005515	protein binding	Interacting selectively and non-covalently with any protein or protein complex (a complex of two or more proteins that may include other nonprotein molecules). [GOC:go_curators]		PTHR23050
ENSSSCG00000009973	11.491	0.060528	1.04285	0.486488	0.124418	0.900984	0.999117	rhomboid domain containing 3 [Source:HGNC Symbol;Acc:1308]	GO:0005515	protein binding	Interacting selectively and non-covalently with any protein or protein complex (a complex of two or more proteins that may include other nonprotein molecules). [GOC:go_curators]		PTHR22790	serine protease;serine protease
ENSSSCG00000012346	12.96	0.00497163	1.00345	0.521141	0.0095399	0.992388	0.999117	Sus scrofa P antigen family, member 2B (PAGE2B), mRNA. [Source:RefSeq mRNA;Acc:NM_001195364]					PTHR14047
ENSSSCG00000013990	9.77043	0.506178	1.42028	0.528581	0.957617	0.338256	0.999117		GO:0005515	protein binding	Interacting selectively and non-covalently with any protein or protein complex (a complex of two or more proteins that may include other nonprotein molecules). [GOC:go_curators]		PTHR23117
ENSSSCG00000016757	10.8838	0.110247	1.07941	0.507724	0.217139	0.8281	0.999117	Uncharacterized protein [Source:UniProtKB/TrEMBL;Acc:F1SSF4]					PTHR13140
ENSSSCG00000022072	10.5433	0.759187	1.69254	0.517685	1.4665	0.142511	0.999117	Uncharacterized protein [Source:UniProtKB/TrEMBL;Acc:I3LUV8]	GO:0016021	integral to membrane	Penetrating at least one phospholipid bilayer of a membrane. May also refer to the state of being buried in the bilayer with no exposure outside the bilayer. When used to describe a protein, indicates that all or part of the peptide sequence is embedded in the membrane. [GOC:go_curators]		PTHR10766	transporter
ENSSSCG00000022247	10.3927	0.711195	1.63716	0.514768	1.38158	0.167099	0.999117	proline and serine-rich protein 2 [Source:HGNC Symbol;Acc:23728]					PTHR16095
ENSSSCG00000022739	12.9639	-0.39894	0.758415	0.513771	-0.776493	0.437458	0.999117	desmoglein 2 [Source:HGNC Symbol;Acc:3049]	GO:0005509	calcium ion binding	Interacting selectively and non-covalently with calcium ions (Ca2+). [GOC:ai]		PTHR24025	cell junction protein;cadherin
ENSSSCG00000026544	10.3948	-0.141875	0.90634	0.501229	-0.283055	0.777135	0.999117	ubiquitin specific peptidase 31 [Source:HGNC Symbol;Acc:20060]					PTHR11534
ENSSSCG00000030669	10.3546	-0.147114	0.903055	0.529334	-0.277922	0.781072	0.999117	Uncharacterized protein [Source:UniProtKB/TrEMBL;Acc:I3LVS3]					PTHR14208	translation initiation factor;nuclease
ENSSSCG00000003200	10.8135	0.604777	1.52074	0.506118	1.19493	0.232113	0.999117	nucleoporin 62kDa [Source:HGNC Symbol;Acc:8066]	GO:0005515	protein binding	Interacting selectively and non-covalently with any protein or protein complex (a complex of two or more proteins that may include other nonprotein molecules). [GOC:go_curators]		PTHR12084	transporter
ENSSSCG00000003204	12.0505	0.27219	1.20764	0.51298	0.530606	0.595692	0.999117	vaccinia related kinase 3 [Source:HGNC Symbol;Acc:18996]	GO:0019903	protein phosphatase binding	Interacting selectively and non-covalently with any protein phosphatase. [GOC:jl]		PTHR11909	non-receptor serine/threonine protein kinase;non-receptor serine/threonine protein kinase
ENSSSCG00000006874	10.7388	0.573113	1.48773	0.521215	1.09957	0.271519	0.999117	palmdelphin [Source:HGNC Symbol;Acc:15846]	GO:0005515	protein binding	Interacting selectively and non-covalently with any protein or protein complex (a complex of two or more proteins that may include other nonprotein molecules). [GOC:go_curators]		PTHR10498
ENSSSCG00000010149	11.9998	-0.53244	0.691385	0.488527	-1.08989	0.275762	0.999117	G protein-coupled receptor 137B [Source:HGNC Symbol;Acc:11862]					PTHR15146
ENSSSCG00000010441	10.8628	0.30634	1.23657	0.516977	0.59256	0.553475	0.999117	Uncharacterized protein [Source:UniProtKB/TrEMBL;Acc:F1SCZ3]					PTHR23357
ENSSSCG00000010756	9.88676	0.19535	1.145	0.524384	0.372533	0.709496	0.999117	O-6-methylguanine-DNA methyltransferase [Source:HGNC Symbol;Acc:7059]	GO:0008168	methyltransferase activity	Catalysis of the transfer of a methyl group to an acceptor molecule. [ISBN:0198506732]		PTHR10815	DNA methyltransferase;DNA binding protein
ENSSSCG00000010943	9.80464	-0.590085	0.664304	0.528377	-1.11679	0.264085	0.999117	Uncharacterized protein [Source:UniProtKB/TrEMBL;Acc:F1S4K6]	GO:0008270	zinc ion binding	Interacting selectively and non-covalently with zinc (Zn) ions. [GOC:ai]		PTHR11533	metalloprotease;metalloprotease
ENSSSCG00000014390	11.0587	0.739849	1.67	0.501675	1.47476	0.140278	0.999117	FCH and double SH3 domains 1 [Source:HGNC Symbol;Acc:25463]	GO:0005515	protein binding	Interacting selectively and non-covalently with any protein or protein complex (a complex of two or more proteins that may include other nonprotein molecules). [GOC:go_curators]		PTHR15735
ENSSSCG00000014951	9.81568	-0.24251	0.845273	0.528069	-0.459239	0.646062	0.999117	pannexin 1 [Source:HGNC Symbol;Acc:8599]	GO:0005515	protein binding	Interacting selectively and non-covalently with any protein or protein complex (a complex of two or more proteins that may include other nonprotein molecules). [GOC:go_curators]		PTHR15759
ENSSSCG00000017152	10.718	-0.968031	0.511203	0.514219	-1.88253	0.0597642	0.999117	Uncharacterized protein [Source:UniProtKB/TrEMBL;Acc:F1RZ89]	GO:0008484	sulfuric ester hydrolase activity	Catalysis of the reaction: RSO-R' + H2O = RSOOH + R'H. This reaction is the hydrolysis of any sulfuric ester bond, any ester formed from sulfuric acid, O=SO(OH)2. [GOC:ai]		PTHR10342	hydrolase
ENSSSCG00000017576	11.6057	-0.296654	0.814138	0.522694	-0.567548	0.570342	0.999117	Uncharacterized protein [Source:UniProtKB/TrEMBL;Acc:F1RT74]					PTHR23045	receptor;extracellular matrix protein
ENSSSCG00000017776	10.9706	0.611939	1.52831	0.524209	1.16736	0.243067	0.999117	ssc-mir-451 [Source:miRBase;Acc:MI0016623]	GO:0015093	ferrous iron transmembrane transporter activity	Catalysis of the transfer of ferrous iron (Fe(II) or Fe2+) ions from one side of a membrane to the other. [ISBN:0198506732]		PTHR11649	small GTPase
ENSSSCG00000023095	11.1522	-0.199015	0.871145	0.519293	-0.383243	0.70154	0.999117	Uncharacterized protein [Source:UniProtKB/TrEMBL;Acc:I3L5Q8]					PTHR14790
ENSSSCG00000028266	11.5879	-0.1578	0.896391	0.52706	-0.299398	0.764637	0.999117	transmembrane and ubiquitin-like domain containing 1 [Source:HGNC Symbol;Acc:21709]	GO:0005515	protein binding	Interacting selectively and non-covalently with any protein or protein complex (a complex of two or more proteins that may include other nonprotein molecules). [GOC:go_curators]		PTHR14557
ENSSSCG00000028443	11.6875	0.552893	1.46702	0.513734	1.07623	0.281826	0.999117	Uncharacterized protein [Source:UniProtKB/TrEMBL;Acc:I3LDA9]	GO:0004252	serine-type endopeptidase activity	Catalysis of the hydrolysis of internal, alpha-peptide bonds in a polypeptide chain by a catalytic mechanism that involves a catalytic triad consisting of a serine nucleophile that is activated by a proton relay involving an acidic residue (e.g. aspartate or glutamate) and a basic residue (usually histidine). [GOC:mah, http://merops.sanger.ac.uk/about/glossary.htm#CATTYPE, ISBN:0716720094]		PTHR24271	serine protease;serine protease
ENSSSCG00000029665	11.3093	0.00744347	1.00517	0.495239	0.01503	0.988008	0.999117	poly(A) polymerase beta (testis specific) [Source:HGNC Symbol;Acc:15970]	GO:0005515	protein binding	Interacting selectively and non-covalently with any protein or protein complex (a complex of two or more proteins that may include other nonprotein molecules). [GOC:go_curators]		PTHR10682	mRNA polyadenylation factor
ENSSSCG00000030581	9.55058	-0.815172	0.568341	0.504042	-1.61727	0.10582	0.999117	vestigial like 4 (Drosophila) [Source:HGNC Symbol;Acc:28966]	GO:0006355	regulation of transcription, DNA-dependent	Any process that modulates the frequency, rate or extent of cellular DNA-dependent transcription. [GOC:go_curators, GOC:txnOH]		PTHR17604
ENSSSCG00000002857	10.6069	0.829873	1.77753	0.508156	1.63311	0.102447	0.999117	tudor domain containing 12 [Source:HGNC Symbol;Acc:25044]	GO:0046872	metal ion binding	Interacting selectively and non-covalently with any metal ion. [GOC:ai]		PTHR24031	RNA helicase;helicase
ENSSSCG00000006364	11.1651	-0.458024	0.727983	0.494379	-0.926463	0.354205	0.999117	death effector domain containing [Source:HGNC Symbol;Acc:2755]	GO:0005515	protein binding	Interacting selectively and non-covalently with any protein or protein complex (a complex of two or more proteins that may include other nonprotein molecules). [GOC:go_curators]		PTHR15205
ENSSSCG00000007801	11.0814	0.0207134	1.01446	0.493598	0.0419642	0.966527	0.999117	zinc finger protein 48 [Source:HGNC Symbol;Acc:13114]	GO:0046872	metal ion binding	Interacting selectively and non-covalently with any metal ion. [GOC:ai]		PTHR24375	KRAB box transcription factor
ENSSSCG00000013499	9.83798	0.141913	1.10337	0.510338	0.278076	0.780954	0.999117	coiled-coil domain containing 94 [Source:HGNC Symbol;Acc:25518]					PTHR12111	mRNA splicing factor
ENSSSCG00000015099	10.0645	0.00635201	1.00441	0.529944	0.0119862	0.990437	0.999117	B-cell CLL/lymphoma 9-like [Source:HGNC Symbol;Acc:23688]	GO:0008013	beta-catenin binding	Interacting selectively and non-covalently with the beta subunit of the catenin complex. [GOC:bf]		PTHR15185
ENSSSCG00000018184	17.8731	-0.792952	0.577162	0.531485	-1.49196	0.135711	0.999117
ENSSSCG00000021311	9.80277	0.369528	1.29193	0.527156	0.700983	0.483314	0.999117	Uncharacterized protein [Source:UniProtKB/TrEMBL;Acc:I3LL59]					PTHR23315	storage protein;signaling molecule;cytoskeletal protein;cell adhesion molecule
ENSSSCG00000025116	11.8812	0.084145	1.06006	0.514035	0.163695	0.869971	0.999117	tonsoku-like, DNA repair protein [Source:HGNC Symbol;Acc:7801]	GO:0005515	protein binding	Interacting selectively and non-covalently with any protein or protein complex (a complex of two or more proteins that may include other nonprotein molecules). [GOC:go_curators]		PTHR24139
ENSSSCG00000025498	10.4208	-0.106186	0.929041	0.509333	-0.208481	0.834854	0.999117	Uncharacterized protein [Source:UniProtKB/TrEMBL;Acc:I3LAN3]					PTHR23220	cell adhesion molecule
ENSSSCG00000029952	11.9224	0.238938	1.18012	0.493452	0.484217	0.628232	0.999117						PTHR22740
ENSSSCG00000030046	10.7835	0.613845	1.53033	0.505126	1.21523	0.224278	0.999117						PTHR10807	phosphatase;phosphatase
ENSSSCG00000003071	12.0509	-0.1977	0.871939	0.506296	-0.390483	0.696179	0.999117	zinc finger protein 404 [Source:HGNC Symbol;Acc:19417]	GO:0046872	metal ion binding	Interacting selectively and non-covalently with any metal ion. [GOC:ai]		PTHR24381	KRAB box transcription factor
ENSSSCG00000004955	12.2238	-0.585682	0.666334	0.499855	-1.1717	0.241316	0.999117	Uncharacterized protein [Source:UniProtKB/TrEMBL;Acc:F1SJH7]	GO:0005515	protein binding	Interacting selectively and non-covalently with any protein or protein complex (a complex of two or more proteins that may include other nonprotein molecules). [GOC:go_curators]		PTHR23355
ENSSSCG00000007767	10.6906	-0.0406636	0.972208	0.507118	-0.0801857	0.93609	0.999117	zinc finger protein 668 [Source:HGNC Symbol;Acc:25821]	GO:0046872	metal ion binding	Interacting selectively and non-covalently with any metal ion. [GOC:ai]		PTHR24409	KRAB box transcription factor
ENSSSCG00000008151	10.8985	0.125502	1.09089	0.50304	0.249487	0.802984	0.999117	major facilitator superfamily domain containing 9 [Source:HGNC Symbol;Acc:28158]	GO:0022857	transmembrane transporter activity	Enables the transfer of a substance from one side of a membrane to the other. [GOC:mtg_transport, ISBN:0815340729]		PTHR24003	transporter
ENSSSCG00000012889	11.6059	0.358527	1.28212	0.50228	0.713799	0.475352	0.999117	choline kinase alpha [Source:HGNC Symbol;Acc:1937]	GO:0042803	protein homodimerization activity	Interacting selectively and non-covalently with an identical protein to form a homodimer. [GOC:jl]		PTHR22603	kinase;kinase
ENSSSCG00000014276	12.0107	0.32665	1.2541	0.502162	0.650488	0.515377	0.999117	solute carrier family 22 (organic cation/carnitine transporter), member 5 [Source:HGNC Symbol;Acc:10969]	GO:0005515	protein binding	Interacting selectively and non-covalently with any protein or protein complex (a complex of two or more proteins that may include other nonprotein molecules). [GOC:go_curators]		PTHR24064	carbohydrate transporter;cation transporter;transfer/carrier protein
ENSSSCG00000014556	10.9458	0.128915	1.09347	0.526563	0.244824	0.806593	0.999117	Bet1 golgi vesicular membrane trafficking protein-like [Source:HGNC Symbol;Acc:19348]	GO:0005515	protein binding	Interacting selectively and non-covalently with any protein or protein complex (a complex of two or more proteins that may include other nonprotein molecules). [GOC:go_curators]		PTHR12791	SNARE protein
ENSSSCG00000015935	12.9163	0.0929841	1.06657	0.479254	0.194019	0.846161	0.999117	coiled-coil domain containing 173 [Source:HGNC Symbol;Acc:25064]	GO:0000166	nucleotide binding	Interacting selectively and non-covalently with a nucleotide, any compound consisting of a nucleoside that is esterified with (ortho)phosphate or an oligophosphate at any hydroxyl group on the ribose or deoxyribose. [GOC:mah, ISBN:0198547684]		PTHR10037
ENSSSCG00000020823	10.613	0.262547	1.19959	0.511112	0.513677	0.607478	0.999117	Sus scrofa Berardinelli-Seip congenital lipodystrophy 2 (seipin) (BSCL2), mRNA. [Source:RefSeq mRNA;Acc:NM_001128459]	GO:0030176	integral to endoplasmic reticulum membrane	Penetrating at least one phospholipid bilayer of an endoplasmic reticulum membrane. May also refer to the state of being buried in the bilayer with no exposure outside the bilayer. [GOC:mah]		PTHR21212
ENSSSCG00000022306	12.0622	0.222411	1.16668	0.516393	0.4307	0.666686	0.999117	rhophilin associated tail protein 1-like [Source:HGNC Symbol;Acc:24060]	GO:0005515	protein binding	Interacting selectively and non-covalently with any protein or protein complex (a complex of two or more proteins that may include other nonprotein molecules). [GOC:go_curators]		PTHR14952
ENSSSCG00000024233	11.6857	-0.398792	0.758493	0.511914	-0.779022	0.435967	0.999117	RAB39B, member RAS oncogene family [Source:HGNC Symbol;Acc:16499]	GO:0003924	GTPase activity	Catalysis of the reaction: GTP + H2O = GDP + phosphate. [ISBN:0198547684]		PTHR24073
ENSSSCG00000024464	11.8871	-0.307501	0.80804	0.49788	-0.617621	0.536825	0.999117	Uncharacterized protein [Source:UniProtKB/TrEMBL;Acc:I3LHV8]	GO:0051082	unfolded protein binding	Interacting selectively and non-covalently with an unfolded protein. [GOC:ai]		PTHR24077	chaperonin
ENSSSCG00000025997	12.314	-0.0578263	0.960711	0.484676	-0.119309	0.90503	0.999117	Uncharacterized protein [Source:UniProtKB/TrEMBL;Acc:I3LNT5]	GO:0005747	mitochondrial respiratory chain complex I	A protein complex located in the mitochondrial inner membrane that forms part of the mitochondrial respiratory chain. It contains about 25 different polypeptide subunits, including NADH dehydrogenase (ubiquinone), flavin mononucleotide and several different iron-sulfur clusters containing non-heme iron. The iron undergoes oxidation-reduction between Fe(II) and Fe(III), and catalyzes proton transl…		PTHR17117	oxidoreductase
ENSSSCG00000026670	11.4936	0.326107	1.25363	0.51974	0.627443	0.530369	0.999117		GO:0005634	nucleus	A membrane-bounded organelle of eukaryotic cells in which chromosomes are housed and replicated. In most cells, the nucleus contains all of the cell's chromosomes except the organellar chromosomes, and is the site of RNA synthesis and processing. In some species, or in specialized cell types, RNA metabolism or DNA replication may be absent. [GOC:go_curators]		PTHR12247	transcription factor;chromatin/chromatin-binding protein
ENSSSCG00000027280	15.1853	-0.132733	0.912102	0.516877	-0.256799	0.797334	0.999117
ENSSSCG00000028338	9.56159	-0.00814773	0.994368	0.527047	-0.0154592	0.987666	0.999117	peptidase domain containing associated with muscle regeneration 1 [Source:HGNC Symbol;Acc:24554]	GO:0005509	calcium ion binding	Interacting selectively and non-covalently with calcium ions (Ca2+). [GOC:ai]		PTHR24254	serine protease;serine protease
ENSSSCG00000028743	11.1468	0.264773	1.20145	0.513722	0.515402	0.606272	0.999117	Uncharacterized protein [Source:UniProtKB/TrEMBL;Acc:I3LSZ4]					PTHR23068
ENSSSCG00000028897	10.5525	0.102315	1.07349	0.511957	0.199851	0.841597	0.999117	casein kinase 1, delta [Source:HGNC Symbol;Acc:2452]	GO:0016772	transferase activity, transferring phosphorus-containing groups	Catalysis of the transfer of a phosphorus-containing group from one compound (donor) to another (acceptor). [GOC:jl, ISBN:0198506732]		PTHR11909	non-receptor serine/threonine protein kinase;non-receptor serine/threonine protein kinase
ENSSSCG00000028974	12.6278	-0.2551	0.837929	0.50622	-0.50393	0.61431	0.999117	Uncharacterized protein [Source:UniProtKB/TrEMBL;Acc:I3LRR7]	GO:0001733	galactosylceramide sulfotransferase activity	Catalysis of the reaction: 3'-phosphoadenosine 5'-phosphosulfate + a galactosylceramide = adenosine 3',5'-bisphosphate + a galactosylceramidesulfate. [EC:2.8.2.11, PMID:10727929]		PTHR12129
ENSSSCG00000001773	11.6532	-0.201131	0.869869	0.512534	-0.392424	0.694745	0.999117	Uncharacterized protein [Source:UniProtKB/TrEMBL;Acc:F1RKR4]	GO:0016021	integral to membrane	Penetrating at least one phospholipid bilayer of a membrane. May also refer to the state of being buried in the bilayer with no exposure outside the bilayer. When used to describe a protein, indicates that all or part of the peptide sequence is embedded in the membrane. [GOC:go_curators]		PTHR22811	transfer/carrier protein;vesicle coat protein
ENSSSCG00000004192	11.7307	0.296538	1.22819	0.510465	0.580917	0.561296	0.999117	connective tissue growth factor precursor [Source:RefSeq peptide;Acc:NP_998998]	GO:0005515	protein binding	Interacting selectively and non-covalently with any protein or protein complex (a complex of two or more proteins that may include other nonprotein molecules). [GOC:go_curators]		PTHR11348	growth factor
ENSSSCG00000005361	9.49382	0.227957	1.17118	0.498635	0.457162	0.647555	0.999117	aldehyde dehydrogenase 1 family, member B1 [Source:HGNC Symbol;Acc:407]	GO:0016620	oxidoreductase activity, acting on the aldehyde or oxo group of donors, NAD or NADP as acceptor	Catalysis of an oxidation-reduction (redox) reaction in which an aldehyde or ketone (oxo) group acts as a hydrogen or electron donor and reduces NAD or NADP. [GOC:jl]	ssc00010:Glycolysis / Gluconeogenesis,ssc00053:Ascorbate and aldarate metabolism,ssc00071:Fatty acid metabolism,ssc00280:Valine, leucine and isoleucine degradation,ssc00310:Lysine degradation,ssc00330:Arginine and proline metabolism,ssc00340:Histidine metabolism,ssc00380:Tryptophan metabolism,ssc00410:beta-Alanine metabolism,ssc00561:Glycerolipid metabolism,ssc00620:Pyruvate metabolism,ssc00640:P…	PTHR11699	dehydrogenase
ENSSSCG00000005428	12.9449	-0.125765	0.916518	0.492377	-0.255425	0.798395	0.999117	Uncharacterized protein [Source:UniProtKB/TrEMBL;Acc:F1SP49]	GO:0003676	nucleic acid binding	Interacting selectively and non-covalently with any nucleic acid. [GOC:jl]		PTHR24012	mRNA polyadenylation factor;mRNA splicing factor;ribonucleoprotein;ribosomal protein
ENSSSCG00000008275	13.0642	-0.454155	0.729938	0.517896	-0.876922	0.380529	0.999117	tetratricopeptide repeat domain 31 [Source:HGNC Symbol;Acc:25759]	GO:0005515	protein binding	Interacting selectively and non-covalently with any protein or protein complex (a complex of two or more proteins that may include other nonprotein molecules). [GOC:go_curators]		PTHR22904	chaperone
ENSSSCG00000015246	10.8356	0.045167	1.0318	0.519065	0.0870161	0.930659	0.999117	suppression of tumorigenicity 14 (colon carcinoma) [Source:HGNC Symbol;Acc:11344]	GO:0005515	protein binding	Interacting selectively and non-covalently with any protein or protein complex (a complex of two or more proteins that may include other nonprotein molecules). [GOC:go_curators]		PTHR24256	peptide hormone;receptor;protease inhibitor;annexin;calmodulin
ENSSSCG00000018352	12.4916	0.493374	1.40773	0.496148	0.99441	0.320023	0.999117
ENSSSCG00000023699	13.1995	0.096421	1.06912	0.487147	0.19793	0.8431	0.999117	Uncharacterized protein [Source:UniProtKB/TrEMBL;Acc:F1RSS7]					PTHR12295
ENSSSCG00000025168	10.9425	0.251989	1.19085	0.515209	0.4891	0.624771	0.999117	Uncharacterized protein [Source:UniProtKB/TrEMBL;Acc:I3LHQ5]	GO:0005856	cytoskeleton	Any of the various filamentous elements that form the internal framework of cells, and typically remain after treatment of the cells with mild detergent to remove membrane constituents and soluble components of the cytoplasm. The term embraces intermediate filaments, microfilaments, microtubules, the microtrabecular lattice, and other structures characterized by a polymeric filamentous nature and…		PTHR23280
ENSSSCG00000025186	14.3591	-0.869644	0.547282	0.503268	-1.72799	0.0839892	0.999117	Uncharacterized protein [Source:UniProtKB/TrEMBL;Acc:F1RFG9]	GO:0005515	protein binding	Interacting selectively and non-covalently with any protein or protein complex (a complex of two or more proteins that may include other nonprotein molecules). [GOC:go_curators]		PTHR21494
ENSSSCG00000025541	11.1822	0.346409	1.27139	0.512105	0.676442	0.49876	0.999117	ELOVL fatty acid elongase 6 [Source:HGNC Symbol;Acc:15829]	GO:0005515	protein binding	Interacting selectively and non-covalently with any protein or protein complex (a complex of two or more proteins that may include other nonprotein molecules). [GOC:go_curators]		PTHR11157	acyltransferase
ENSSSCG00000003539	10.004	0.41223	1.33074	0.497477	0.828642	0.407307	0.999117	grainyhead-like 3 (Drosophila) [Source:HGNC Symbol;Acc:25839]	GO:0005515	protein binding	Interacting selectively and non-covalently with any protein or protein complex (a complex of two or more proteins that may include other nonprotein molecules). [GOC:go_curators]		PTHR11037	transcription factor
ENSSSCG00000003801	12.6929	-0.909374	0.532416	0.512377	-1.77482	0.0759282	0.999117	interleukin 23 receptor [Source:HGNC Symbol;Acc:19100]					PTHR23036	cytokine;type I cytokine receptor;defense/immunity protein
ENSSSCG00000004143	14.142	-0.793081	0.57711	0.492608	-1.60996	0.107406	0.999117	taxilin beta [Source:HGNC Symbol;Acc:21617]	GO:0005515	protein binding	Interacting selectively and non-covalently with any protein or protein complex (a complex of two or more proteins that may include other nonprotein molecules). [GOC:go_curators]		PTHR16127	antibacterial response protein
ENSSSCG00000004149	12.0224	-0.273121	0.827527	0.50321	-0.542758	0.587296	0.999117	NHS-like 1 [Source:HGNC Symbol;Acc:21021]					PTHR23039
ENSSSCG00000006491	11.5474	0.231673	1.1742	0.515646	0.449288	0.653224	0.999117	Sus scrofa progestin and adipoQ receptor family member VI (PAQR6), mRNA. [Source:RefSeq mRNA;Acc:NM_001243668]	GO:0016021	integral to membrane	Penetrating at least one phospholipid bilayer of a membrane. May also refer to the state of being buried in the bilayer with no exposure outside the bilayer. When used to describe a protein, indicates that all or part of the peptide sequence is embedded in the membrane. [GOC:go_curators]		PTHR20855	receptor
ENSSSCG00000006687	14.2815	-0.0346834	0.976246	0.512001	-0.0677408	0.945992	0.999117
ENSSSCG00000011405	10.6994	-0.151268	0.900459	0.518503	-0.291739	0.770486	0.999117	Sus scrofa hyaluronoglucosaminidase 2 (HYAL2), mRNA. [Source:RefSeq mRNA;Acc:NM_214440]	GO:0005515	protein binding	Interacting selectively and non-covalently with any protein or protein complex (a complex of two or more proteins that may include other nonprotein molecules). [GOC:go_curators]		PTHR11769	receptor;glycosidase
ENSSSCG00000012408	13.1329	-0.95631	0.515374	0.507982	-1.88257	0.0597592	0.999117	NHS-like 2 [Source:HGNC Symbol;Acc:33737]					PTHR23039
ENSSSCG00000013589	9.83009	0.792043	1.73152	0.525049	1.50851	0.131423	0.999117	small nuclear RNA activating complex, polypeptide 2, 45kDa [Source:HGNC Symbol;Acc:11135]	GO:0003677	DNA binding	Any molecular function by which a gene product interacts selectively and non-covalently with DNA (deoxyribonucleic acid). [GOC:dph, GOC:jl, GOC:tb, GOC:vw]		PTHR15132
ENSSSCG00000017159	9.46845	0.241026	1.18183	0.505974	0.476361	0.633817	0.999117	TBC1 domain family, member 16 [Source:HGNC Symbol;Acc:28356]	GO:0005097	Rab GTPase activator activity	Increases the rate of GTP hydrolysis by a GTPase of the Rab family. [GOC:mah]		PTHR22957	hydrolase;G-protein modulator
ENSSSCG00000023617	12.1122	-0.621446	0.650019	0.50003	-1.24282	0.213935	0.999117	Uncharacterized protein [Source:UniProtKB/TrEMBL;Acc:I3LBY2]					PTHR23267	immunoglobulin
ENSSSCG00000027016	10.4816	0.273176	1.20847	0.523302	0.522024	0.601654	0.999117	chromosome 19 open reading frame 47 [Source:HGNC Symbol;Acc:26723]					PTHR21359
ENSSSCG00000028254	10.9421	0.0959435	1.06876	0.51811	0.18518	0.853088	0.999117	Uncharacterized protein [Source:UniProtKB/TrEMBL;Acc:I3LN76]	GO:0005515	protein binding	Interacting selectively and non-covalently with any protein or protein complex (a complex of two or more proteins that may include other nonprotein molecules). [GOC:go_curators]		PTHR16154
ENSSSCG00000000040	9.42955	0.512647	1.42667	0.515894	0.993705	0.320366	0.999117	septin 3 [Source:HGNC Symbol;Acc:10750]	GO:0003924	GTPase activity	Catalysis of the reaction: GTP + H2O = GDP + phosphate. [ISBN:0198547684]		PTHR18884	small GTPase;cytoskeletal protein
ENSSSCG00000003619	13.7695	-0.610459	0.654988	0.490953	-1.24342	0.213714	0.999117	arginine decarboxylase [Source:HGNC Symbol;Acc:29957]	GO:0042978	ornithine decarboxylase activator activity	Upregulation of the activity of the enzyme ornithine decarboxylase. [GOC:jl]		PTHR11482	decarboxylase
ENSSSCG00000004711	10.367	-0.0797342	0.946232	0.523354	-0.152352	0.878909	0.999117	leucine carboxyl methyltransferase 2 [Source:HGNC Symbol;Acc:17558]	GO:0005515	protein binding	Interacting selectively and non-covalently with any protein or protein complex (a complex of two or more proteins that may include other nonprotein molecules). [GOC:go_curators]		PTHR13600	methyltransferase
ENSSSCG00000005451	10.3857	0.640701	1.55909	0.51387	1.24681	0.212466	0.999117
ENSSSCG00000007717	14.9381	-0.757827	0.591387	0.52852	-1.43387	0.151611	0.999117	Williams Beuren syndrome chromosome region 27 [Source:HGNC Symbol;Acc:19068]	GO:0008168	methyltransferase activity	Catalysis of the transfer of a methyl group to an acceptor molecule. [ISBN:0198506732]		PTHR10108	methyltransferase
ENSSSCG00000012348	10.9204	0.172693	1.12716	0.519654	0.332324	0.739645	0.999117	APEX nuclease (apurinic/apyrimidinic endonuclease) 2 [Source:HGNC Symbol;Acc:17889]	GO:0004519	endonuclease activity	Catalysis of the hydrolysis of ester linkages within nucleic acids by creating internal breaks. [GOC:mah, ISBN:0198547684]		PTHR22748
ENSSSCG00000013570	12.3809	0.412934	1.33139	0.508847	0.811508	0.417074	0.999117	mucolipin 1 [Source:HGNC Symbol;Acc:13356]	GO:0005765	lysosomal membrane	The lipid bilayer surrounding the lysosome and separating its contents from the cell cytoplasm. [GOC:ai]		PTHR12127	ion channel
ENSSSCG00000014632	14.0609	-0.401827	0.756899	0.502756	-0.799248	0.424146	0.999117	family with sequence similarity 160, member A2 [Source:HGNC Symbol;Acc:25378]	GO:0005515	protein binding	Interacting selectively and non-covalently with any protein or protein complex (a complex of two or more proteins that may include other nonprotein molecules). [GOC:go_curators]		PTHR21705
ENSSSCG00000015436	13.8707	-0.34051	0.789762	0.520367	-0.654365	0.512877	0.999117	coiled-coil domain containing 71-like [Source:HGNC Symbol;Acc:26685]					PTHR14484
ENSSSCG00000015640	12.1159	-0.665535	0.630455	0.488994	-1.36103	0.173504	0.999117	Uncharacterized protein [Source:UniProtKB/TrEMBL;Acc:F1SF05]					PTHR31841
ENSSSCG00000019770	11.8508	0.655037	1.57466	0.520384	1.25876	0.208118	0.999117
ENSSSCG00000020914	10.4023	0.110376	1.07951	0.497056	0.22206	0.824267	0.999117	GRAM domain containing 4 [Source:HGNC Symbol;Acc:29113]					PTHR16122
ENSSSCG00000021130	10.0486	0.267709	1.20389	0.49491	0.540925	0.58856	0.999117	Uncharacterized protein [Source:UniProtKB/TrEMBL;Acc:I7GGX9]	GO:0042493	response to drug	Any process that results in a change in state or activity of a cell or an organism (in terms of movement, secretion, enzyme production, gene expression, etc.) as a result of a drug stimulus. A drug is a substance used in the diagnosis, treatment or prevention of a disease. [GOC:jl]		PTHR14742	nuclease;hydrolase
ENSSSCG00000021419	11.2475	-0.37324	0.772046	0.495616	-0.753084	0.451399	0.999117	transmembrane and tetratricopeptide repeat containing 2 [Source:HGNC Symbol;Acc:25440]	GO:0005515	protein binding	Interacting selectively and non-covalently with any protein or protein complex (a complex of two or more proteins that may include other nonprotein molecules). [GOC:go_curators]		PTHR24390
ENSSSCG00000021433	12.651	-0.203843	0.868234	0.482672	-0.422323	0.672789	0.999117	Uncharacterized protein [Source:UniProtKB/TrEMBL;Acc:I3LD57]					PTHR24348	non-receptor serine/threonine protein kinase;non-receptor serine/threonine protein kinase
ENSSSCG00000021654	10.926	0.113843	1.08211	0.519677	0.219065	0.826599	0.999117	zinc finger protein 641 [Source:HGNC Symbol;Acc:31834]	GO:0046872	metal ion binding	Interacting selectively and non-covalently with any metal ion. [GOC:ai]		PTHR10032	KRAB box transcription factor
ENSSSCG00000021861	9.80479	0.305305	1.23568	0.512306	0.595942	0.551214	0.999117	Uncharacterized protein [Source:UniProtKB/TrEMBL;Acc:F1SD35]	GO:0042765	GPI-anchor transamidase complex	An enzyme complex which in humans and yeast consists of at least five proteins; for example, the complex contains GAA1, GPI8, PIG-S, PIG-U, and PIG-T in human, and Gaa1p, Gab1p, Gpi8p, Gpi16p, and Gpi17p in yeast. Catalyzes the posttranslational attachment of the carboxyl-terminus of a precursor protein to a GPI-anchor. [GOC:jl, GOC:rb, PMID:12802054]		PTHR12959
ENSSSCG00000022206	13.4056	-0.100862	0.932476	0.51616	-0.195408	0.845074	0.999117	Sus scrofa urate oxidase (UOX), mRNA. [Source:RefSeq mRNA;Acc:NM_214270]	GO:0016491	oxidoreductase activity	Catalysis of an oxidation-reduction (redox) reaction, a reversible chemical reaction in which the oxidation state of an atom or atoms within a molecule is altered. One substrate acts as a hydrogen or electron donor and becomes oxidized, while the other acts as hydrogen or electron acceptor and becomes reduced. [GOC:go_curators]		PTHR10395	transporter;transfer/carrier protein
ENSSSCG00000022913	10.7984	-0.331595	0.794657	0.521976	-0.635269	0.525253	0.999117	secretory leukocyte peptidase inhibitor [Source:HGNC Symbol;Acc:11092]	GO:0005515	protein binding	Interacting selectively and non-covalently with any protein or protein complex (a complex of two or more proteins that may include other nonprotein molecules). [GOC:go_curators]		PTHR19441	serine protease inhibitor
ENSSSCG00000024162	10.6957	0.380255	1.30157	0.494742	0.768592	0.442136	0.999117	inositol(myo)-1(or 4)-monophosphatase 2 [Source:HGNC Symbol;Acc:6051]	GO:0042803	protein homodimerization activity	Interacting selectively and non-covalently with an identical protein to form a homodimer. [GOC:jl]		PTHR20854	phosphatase;phosphatase
ENSSSCG00000025485	13.317	0.187587	1.13886	0.511242	0.366924	0.713675	0.999117	chromosome 1 open reading frame 162 [Source:HGNC Symbol;Acc:28344]	GO:0016021	integral to membrane	Penetrating at least one phospholipid bilayer of a membrane. May also refer to the state of being buried in the bilayer with no exposure outside the bilayer. When used to describe a protein, indicates that all or part of the peptide sequence is embedded in the membrane. [GOC:go_curators]		PTHR24040
ENSSSCG00000026733	10.0106	0.0201779	1.01408	0.511459	0.0394516	0.96853	0.999117	Uncharacterized protein [Source:UniProtKB/TrEMBL;Acc:I3LHT2]	GO:0016773	phosphotransferase activity, alcohol group as acceptor	Catalysis of the transfer of a phosphorus-containing group from one compound (donor) to an alcohol group (acceptor). [GOC:jl]		PTHR24058	non-receptor serine/threonine protein kinase;non-receptor tyrosine protein kinase;non-receptor serine/threonine protein kinase;non-receptor tyrosine protein kinase
ENSSSCG00000000528	11.8537	0.795322	1.73546	0.4866	1.63445	0.102165	0.999117	plakophilin 2 [Source:HGNC Symbol;Acc:9024]	GO:0005488	binding	The selective, non-covalent, often stoichiometric, interaction of a molecule with one or more specific sites on another molecule. [GOC:ceb, GOC:mah, ISBN:0198506732]		PTHR10372	intermediate filament binding protein;cell junction protein;cell adhesion molecule
ENSSSCG00000001440	12.437	0.375619	1.2974	0.490439	0.765883	0.443746	0.999117	Sus scrofa notch 4 (NOTCH4), mRNA. [Source:RefSeq mRNA;Acc:NM_001123147]				ssc04320:Dorso-ventral axis formation,ssc04330:Notch signaling pathway,	PTHR24044	transcription factor;membrane-bound signaling molecule;receptor;defense/immunity protein
ENSSSCG00000001526	10.553	0.687497	1.61049	0.511859	1.34314	0.179228	0.999117	Sus scrofa high mobility group AT-hook 1 (HMGA1), transcript variant 1, mRNA. [Source:RefSeq mRNA;Acc:NM_001185154]	GO:0005515	protein binding	Interacting selectively and non-covalently with any protein or protein complex (a complex of two or more proteins that may include other nonprotein molecules). [GOC:go_curators]		PTHR23341	DNA binding protein
ENSSSCG00000002998	13.1182	-0.0481531	0.967174	0.492532	-0.0977663	0.922118	0.999117	Sus scrofa small nuclear ribonucleoprotein polypeptide A (SNRPA), mRNA. [Source:RefSeq mRNA;Acc:NM_001077222]	GO:0005515	protein binding	Interacting selectively and non-covalently with any protein or protein complex (a complex of two or more proteins that may include other nonprotein molecules). [GOC:go_curators]		PTHR10501
ENSSSCG00000003542	11.2387	-0.0281007	0.980711	0.507024	-0.0554229	0.955802	0.999117	Uncharacterized protein [Source:UniProtKB/TrEMBL;Acc:F1STV7]	GO:0019722	calcium-mediated signaling	Any intracellular signal transduction in which the signal is passed on within the cell via calcium ions. [GOC:signaling]		PTHR11037
ENSSSCG00000003684	11.5786	-0.510763	0.701851	0.510332	-1.00084	0.316902	0.999117	SOGA family member 2 [Source:HGNC Symbol;Acc:29121]	GO:0005615	extracellular space	That part of a multicellular organism outside the cells proper, usually taken to be outside the plasma membranes, and occupied by fluid. [ISBN:0198547684]		PTHR15742
ENSSSCG00000007495	13.1629	0.180837	1.13354	0.493278	0.366603	0.713916	0.999117	Sus scrofa Cas scaffolding protein family member 4 (CASS4), mRNA. [Source:RefSeq mRNA;Acc:NM_001110431]	GO:0005515	protein binding	Interacting selectively and non-covalently with any protein or protein complex (a complex of two or more proteins that may include other nonprotein molecules). [GOC:go_curators]		PTHR10654	cytoskeletal protein;cell adhesion molecule
ENSSSCG00000019381	13.6717	-0.327077	0.79715	0.491917	-0.664902	0.506113	0.999117
ENSSSCG00000021494	12.3486	-0.462542	0.725706	0.491582	-0.940926	0.346743	0.999117	Uncharacterized protein [Source:UniProtKB/TrEMBL;Acc:I3LAY3]	GO:0004725	protein tyrosine phosphatase activity	Catalysis of the reaction: protein tyrosine phosphate + H2O = protein tyrosine + phosphate. [EC:3.1.3.48]		PTHR10828	protein phosphatase;protein phosphatase
ENSSSCG00000024512	10.948	-0.21583	0.861051	0.498378	-0.433065	0.664968	0.999117	salt-inducible kinase 2 [Source:HGNC Symbol;Acc:21680]	GO:0004674	protein serine/threonine kinase activity	Catalysis of the reactions: ATP + protein serine = ADP + protein serine phosphate, and ATP + protein threonine = ADP + protein threonine phosphate. [GOC:bf]		PTHR24343	non-receptor serine/threonine protein kinase;non-receptor serine/threonine protein kinase
ENSSSCG00000026775	11.486	0.473533	1.38851	0.510071	0.928366	0.353218	0.999117	Uncharacterized protein [Source:UniProtKB/TrEMBL;Acc:I3LM51]	GO:0046872	metal ion binding	Interacting selectively and non-covalently with any metal ion. [GOC:ai]		PTHR10631
ENSSSCG00000000655	11.0449	0.181675	1.1342	0.512331	0.354605	0.722886	0.999117	killer cell lectin-like receptor subfamily F, member 1 [Source:HGNC Symbol;Acc:13342]	GO:0030246	carbohydrate binding	Interacting selectively and non-covalently with any carbohydrate, which includes monosaccharides, oligosaccharides and polysaccharides as well as substances derived from monosaccharides by reduction of the carbonyl group (alditols), by oxidation of one or more hydroxy groups to afford the corresponding aldehydes, ketones, or carboxylic acids, or by replacement of one or more hydroxy group(s) by a…		PTHR22800	membrane-bound signaling molecule;receptor;defense/immunity protein
ENSSSCG00000003015	10.4332	0.55514	1.46931	0.506203	1.09667	0.272784	0.999117	exosome component 5 [Source:HGNC Symbol;Acc:24662]	GO:0005515	protein binding	Interacting selectively and non-covalently with any protein or protein complex (a complex of two or more proteins that may include other nonprotein molecules). [GOC:go_curators]		PTHR11953	nucleotidyltransferase;exoribonuclease;nuclease;hydrolase
ENSSSCG00000004360	12.8948	0.295151	1.22701	0.516981	0.570913	0.568059	0.999117	Uncharacterized protein [Source:UniProtKB/TrEMBL;Acc:F1RYR2]					PTHR11752
ENSSSCG00000004698	11.6541	0.324881	1.25256	0.511812	0.634766	0.525581	0.999117	serine incorporator 4 [Source:HGNC Symbol;Acc:32237]	GO:0016020	membrane	Double layer of lipid molecules that encloses all cells, and, in eukaryotes, many organelles; may be a single or double lipid bilayer; also includes associated proteins. [GOC:mah, ISBN:0815316194]		PTHR10383	transmembrane receptor regulatory/adaptor protein
ENSSSCG00000007674	10.7521	0.466069	1.38134	0.504198	0.924378	0.355289	0.999117	zonadhesin (gene/pseudogene) [Source:HGNC Symbol;Acc:12857]	GO:0005515	protein binding	Interacting selectively and non-covalently with any protein or protein complex (a complex of two or more proteins that may include other nonprotein molecules). [GOC:go_curators]		PTHR11339	extracellular matrix glycoprotein;cell adhesion molecule
ENSSSCG00000008294	9.75217	0.603376	1.51927	0.527289	1.1443	0.252499	0.999117	actin, gamma 2, smooth muscle, enteric [Source:HGNC Symbol;Acc:145]	GO:0005524	ATP binding	Interacting selectively and non-covalently with ATP, adenosine 5'-triphosphate, a universally important coenzyme and enzyme regulator. [ISBN:0198506732]		PTHR11937	actin and actin related protein
ENSSSCG00000008476	13.5786	0.245554	1.18555	0.504531	0.486697	0.626473	0.999117	Uncharacterized protein [Source:UniProtKB/TrEMBL;Acc:F1S4T2]	GO:0005083	small GTPase regulator activity	Modulates the rate of GTP hydrolysis by a small monomeric GTPase. [GOC:mah]		PTHR13711
ENSSSCG00000008557	10.9544	0.28705	1.22014	0.514825	0.557569	0.577139	0.999117	elastin microfibril interfacer 1 [Source:HGNC Symbol;Acc:19880]	GO:0005515	protein binding	Interacting selectively and non-covalently with any protein or protein complex (a complex of two or more proteins that may include other nonprotein molecules). [GOC:go_curators]		PTHR15427	extracellular matrix glycoprotein
ENSSSCG00000011497	9.60244	0.221853	1.16623	0.511957	0.433344	0.664765	0.999117	membrane associated guanylate kinase, WW and PDZ domain containing 1 [Source:HGNC Symbol;Acc:946]	GO:0005515	protein binding	Interacting selectively and non-covalently with any protein or protein complex (a complex of two or more proteins that may include other nonprotein molecules). [GOC:go_curators]		PTHR10316	nucleotide kinase;nucleotide kinase;cell junction protein
ENSSSCG00000014844	11.8458	0.0581975	1.04116	0.506388	0.114927	0.908503	0.999117	Uncharacterized protein [Source:UniProtKB/TrEMBL;Acc:F1SUP8]
ENSSSCG00000016182	16.3274	-0.743931	0.59711	0.514646	-1.44552	0.148312	0.999117	RUN and FYVE domain containing 4 [Source:HGNC Symbol;Acc:24804]	GO:0046872	metal ion binding	Interacting selectively and non-covalently with any metal ion. [GOC:ai]		PTHR18851
ENSSSCG00000016499	10.0342	-0.0401768	0.972536	0.505681	-0.0794508	0.936674	0.999117	RAB19, member RAS oncogene family [Source:HGNC Symbol;Acc:19982]	GO:0003924	GTPase activity	Catalysis of the reaction: GTP + H2O = GDP + phosphate. [ISBN:0198547684]		PTHR24073
ENSSSCG00000016570	10.9063	0.17529	1.12919	0.496455	0.353083	0.724026	0.999117	tetraspanin 33 [Source:HGNC Symbol;Acc:28743]	GO:0016021	integral to membrane	Penetrating at least one phospholipid bilayer of a membrane. May also refer to the state of being buried in the bilayer with no exposure outside the bilayer. When used to describe a protein, indicates that all or part of the peptide sequence is embedded in the membrane. [GOC:go_curators]		PTHR19282	membrane-bound signaling molecule;receptor;cell adhesion molecule
ENSSSCG00000016773	13.8878	-0.0350387	0.976006	0.522375	-0.0670758	0.946521	0.999117	zinc finger protein 282 [Source:HGNC Symbol;Acc:13076]	GO:0046872	metal ion binding	Interacting selectively and non-covalently with any metal ion. [GOC:ai]		PTHR24375	KRAB box transcription factor
ENSSSCG00000017184	10.7373	0.200565	1.14915	0.498737	0.402145	0.687577	0.999117	phosphoribosyl pyrophosphate synthetase-associated protein 1 [Source:HGNC Symbol;Acc:9466]	GO:0004749	ribose phosphate diphosphokinase activity	Catalysis of the reaction: D-ribose 5-phosphate + ATP = 5-phospho-alpha-D-ribose 1-diphosphate + AMP + 2 H(+). [EC:2.7.6.1, RHEA:15612]		PTHR10210	carbohydrate kinase;nucleotide kinase;ligase;carbohydrate kinase;nucleotide kinase
ENSSSCG00000024756	11.4825	0.880782	1.84137	0.510928	1.72389	0.0847286	0.999117	Uncharacterized protein [Source:UniProtKB/TrEMBL;Acc:I3LM75]	GO:0008270	zinc ion binding	Interacting selectively and non-covalently with zinc (Zn) ions. [GOC:ai]		PTHR13452
ENSSSCG00000024785	9.91044	0.781918	1.71942	0.520234	1.50301	0.132836	0.999117	ankyrin repeat and LEM domain containing 1 [Source:HGNC Symbol;Acc:26812]					PTHR13650
ENSSSCG00000025965	11.0121	-0.589081	0.664766	0.509564	-1.15605	0.247662	0.999117	Uncharacterized protein [Source:UniProtKB/TrEMBL;Acc:I3LS43]					PTHR32123
ENSSSCG00000030435	12.1375	-0.0683192	0.953749	0.487936	-0.140017	0.888647	0.999117	Uncharacterized protein [Source:UniProtKB/TrEMBL;Acc:I3LFS1]	GO:0008270	zinc ion binding	Interacting selectively and non-covalently with zinc (Zn) ions. [GOC:ai]		PTHR24619	cysteine protease;cysteine protease
ENSSSCG00000001887	12.07	-0.0359926	0.97536	0.497795	-0.0723042	0.94236	0.999117	secretory carrier membrane protein 5 [Source:HGNC Symbol;Acc:30386]	GO:0005515	protein binding	Interacting selectively and non-covalently with any protein or protein complex (a complex of two or more proteins that may include other nonprotein molecules). [GOC:go_curators]		PTHR10687	transferase;transfer/carrier protein
ENSSSCG00000002544	12.2546	0.906459	1.87444	0.493685	1.83611	0.0663418	0.999117	protein phosphatase 1, regulatory subunit 13B [Source:HGNC Symbol;Acc:14950]	GO:0005515	protein binding	Interacting selectively and non-covalently with any protein or protein complex (a complex of two or more proteins that may include other nonprotein molecules). [GOC:go_curators]		PTHR24131	enzyme modulator
ENSSSCG00000003193	13.7224	0.590607	1.50588	0.492478	1.19926	0.230429	0.999117	TBC1 domain family, member 17 [Source:HGNC Symbol;Acc:25699]	GO:0005097	Rab GTPase activator activity	Increases the rate of GTP hydrolysis by a GTPase of the Rab family. [GOC:mah]		PTHR22957	hydrolase;G-protein modulator
ENSSSCG00000003288	10.0459	-0.344824	0.787404	0.504079	-0.684067	0.493933	0.999117	HSPA (heat shock 70kDa) binding protein, cytoplasmic cochaperone 1 [Source:HGNC Symbol;Acc:24989]	GO:0005488	binding	The selective, non-covalent, often stoichiometric, interaction of a molecule with one or more specific sites on another molecule. [GOC:ceb, GOC:mah, ISBN:0198506732]		PTHR19316	enzyme modulator
ENSSSCG00000007155	10.5348	-0.245258	0.843665	0.513292	-0.477814	0.632783	0.999117						PTHR13287
ENSSSCG00000009623	11.8449	-0.30193	0.811167	0.500275	-0.603528	0.546158	0.999117	solute carrier family 39 (zinc transporter), member 14 [Source:HGNC Symbol;Acc:20858]	GO:0046873	metal ion transmembrane transporter activity	Catalysis of the transfer of metal ions from one side of a membrane to the other. [GOC:ai]		PTHR12191	transporter
ENSSSCG00000010114	10.3455	0.712593	1.63875	0.528848	1.34744	0.177837	0.999117	DiGeorge syndrome critical region gene 14 [Source:HGNC Symbol;Acc:16817]	GO:0005515	protein binding	Interacting selectively and non-covalently with any protein or protein complex (a complex of two or more proteins that may include other nonprotein molecules). [GOC:go_curators]		PTHR12940
ENSSSCG00000011895	13.3096	0.723317	1.65097	0.499692	1.44752	0.14775	0.999117	phospholipase A1 member A [Source:HGNC Symbol;Acc:17661]	GO:0016787	hydrolase activity	Catalysis of the hydrolysis of various bonds, e.g. C-O, C-N, C-C, phosphoric anhydride bonds, etc. Hydrolase is the systematic name for any enzyme of EC class 3. [ISBN:0198506732]		PTHR11610	storage protein;esterase;phospholipase
ENSSSCG00000016159	10.2119	0.0539147	1.03808	0.518456	0.103991	0.917177	0.999117	Uncharacterized protein [Source:UniProtKB/TrEMBL;Acc:F1SSS0]	GO:0008716	D-alanine-D-alanine ligase activity	Catalysis of the reaction: 2 D-alanine + ATP = D-alanyl-D-alanine + ADP + 2 H(+) + phosphate. [EC:6.3.2.4, RHEA:11227]	ssc00250:Alanine, aspartate and glutamate metabolism,ssc00330:Arginine and proline metabolism,ssc00910:Nitrogen metabolism,	PTHR11405	transferase;ligase
ENSSSCG00000016211	12.4173	0.0232228	1.01623	0.490099	0.0473839	0.962207	0.999117	autophagy related 9A [Source:HGNC Symbol;Acc:22408]	GO:0005515	protein binding	Interacting selectively and non-covalently with any protein or protein complex (a complex of two or more proteins that may include other nonprotein molecules). [GOC:go_curators]		PTHR13038
ENSSSCG00000016755	12.6401	0.482927	1.39758	0.515213	0.937335	0.348586	0.999117	polymerase (DNA directed), mu [Source:HGNC Symbol;Acc:9185]	GO:0016779	nucleotidyltransferase activity	Catalysis of the transfer of a nucleotidyl group to a reactant. [ISBN:0198506732]		PTHR11276	DNA-directed DNA polymerase
ENSSSCG00000020491	18.8636	-0.221134	0.857891	0.504781	-0.438078	0.66133	0.999117
ENSSSCG00000020995	12.3425	-0.40172	0.756955	0.508022	-0.790755	0.429087	0.999117	Uncharacterized protein [Source:UniProtKB/TrEMBL;Acc:I3LH55]	GO:0004725	protein tyrosine phosphatase activity	Catalysis of the reaction: protein tyrosine phosphate + H2O = protein tyrosine + phosphate. [EC:3.1.3.48]		PTHR23430
ENSSSCG00000023260	10.1296	0.0130219	1.00907	0.516744	0.0252	0.979895	0.999117	Uncharacterized protein [Source:UniProtKB/TrEMBL;Acc:I3LRB1]	GO:0016757	transferase activity, transferring glycosyl groups	Catalysis of the transfer of a glycosyl group from one compound (donor) to another (acceptor). [GOC:jl, ISBN:0198506732]		PTHR22760	glycosyltransferase
ENSSSCG00000027232	9.97839	0.77199	1.70762	0.523479	1.47473	0.140285	0.999117	family with sequence similarity 169, member B [Source:HGNC Symbol;Acc:26835]					PTHR22442
ENSSSCG00000028372	10.6081	0.338875	1.26477	0.508596	0.666295	0.505222	0.999117	family with sequence similarity 131, member A [Source:HGNC Symbol;Acc:28308]					PTHR15736
ENSSSCG00000029960	10.0633	0.274634	1.20969	0.521322	0.526802	0.598331	0.999117	leucine rich repeat containing 4B [Source:HGNC Symbol;Acc:25042]	GO:0005515	protein binding	Interacting selectively and non-covalently with any protein or protein complex (a complex of two or more proteins that may include other nonprotein molecules). [GOC:go_curators]		PTHR24369	receptor;extracellular matrix protein
ENSSSCG00000002396	12.3383	0.0814579	1.05809	0.515808	0.157923	0.874518	0.999117	glutathione S-transferase zeta 1 [Source:HGNC Symbol;Acc:4643]	GO:0005515	protein binding	Interacting selectively and non-covalently with any protein or protein complex (a complex of two or more proteins that may include other nonprotein molecules). [GOC:go_curators]		PTHR11260	transferase;signaling molecule;reductase;translation elongation factor;epimerase/racemase;cytoskeletal protein
ENSSSCG00000002952	13.5219	0.291929	1.22428	0.501395	0.582234	0.560409	0.999117	Yip1 interacting factor homolog B (S. cerevisiae) [Source:HGNC Symbol;Acc:30511]					PTHR14083
ENSSSCG00000007704	11.6864	0.852962	1.80621	0.513602	1.66074	0.0967647	0.999117	NOP2/Sun domain family, member 5 [Source:HGNC Symbol;Acc:16385]					PTHR22807	methyltransferase;nucleic acid binding
ENSSSCG00000009763	10.8219	-0.565921	0.675524	0.512983	-1.1032	0.269942	0.999117	zinc finger protein 664 [Source:HGNC Symbol;Acc:25406]	GO:0046872	metal ion binding	Interacting selectively and non-covalently with any metal ion. [GOC:ai]		PTHR24384
ENSSSCG00000010302	11.729	-0.331859	0.794512	0.492463	-0.673877	0.500389	0.999117	Uncharacterized protein [Source:UniProtKB/TrEMBL;Acc:F1SU56]	GO:0005515	protein binding	Interacting selectively and non-covalently with any protein or protein complex (a complex of two or more proteins that may include other nonprotein molecules). [GOC:go_curators]		PTHR22975	ubiquitin-protein ligase
ENSSSCG00000013464	11.3623	0.447136	1.36333	0.490487	0.911616	0.361971	0.999117	Uncharacterized protein [Source:UniProtKB/TrEMBL;Acc:F1S8G9]	GO:0004190	aspartic-type endopeptidase activity	Catalysis of the hydrolysis of internal, alpha-peptide bonds in a polypeptide chain by a mechanism in which a water molecule bound by the side chains of aspartic residues at the active center acts as a nucleophile. [ISBN:0198506732]		PTHR12174	aspartic protease;aspartic protease
ENSSSCG00000016767	13.0508	-0.69191	0.619034	0.496715	-1.39297	0.163628	0.999117	Uncharacterized protein [Source:UniProtKB/TrEMBL;Acc:F1SSC5]					PTHR12477
ENSSSCG00000017777	13.7911	0.741059	1.6714	0.509429	1.45469	0.145756	0.999117	flotillin 2 [Source:HGNC Symbol;Acc:3758]					PTHR13806	membrane traffic protein
ENSSSCG00000018520	12.8415	0.00415042	1.00288	0.497414	0.00834399	0.993343	0.999117
ENSSSCG00000021201	12.4608	0.369714	1.2921	0.50056	0.7386	0.46015	0.999117	Uncharacterized protein [Source:UniProtKB/TrEMBL;Acc:I3LUH6]	GO:0005615	extracellular space	That part of a multicellular organism outside the cells proper, usually taken to be outside the plasma membranes, and occupied by fluid. [ISBN:0198547684]		PTHR11461	serine protease inhibitor
ENSSSCG00000021215	11.3939	0.706084	1.63137	0.496516	1.42208	0.155004	0.999117	Uncharacterized protein [Source:UniProtKB/TrEMBL;Acc:I3LIH0]	GO:0008270	zinc ion binding	Interacting selectively and non-covalently with zinc (Zn) ions. [GOC:ai]		PTHR10634
ENSSSCG00000022226	13.689	-0.646367	0.638887	0.499142	-1.29496	0.195335	0.999117	Fas ligand (TNF superfamily, member 6) [Source:HGNC Symbol;Acc:11936]	GO:0005515	protein binding	Interacting selectively and non-covalently with any protein or protein complex (a complex of two or more proteins that may include other nonprotein molecules). [GOC:go_curators]		PTHR11471	tumor necrosis factor family member
ENSSSCG00000023408	10.1998	-0.277133	0.825229	0.525738	-0.527132	0.598102	0.999117	sterile alpha motif domain containing 4A [Source:HGNC Symbol;Acc:23023]	GO:0005515	protein binding	Interacting selectively and non-covalently with any protein or protein complex (a complex of two or more proteins that may include other nonprotein molecules). [GOC:go_curators]		PTHR12515
ENSSSCG00000023636	12.6384	0.31836	1.24691	0.489986	0.649733	0.515865	0.999117	transmembrane protein 222 [Source:HGNC Symbol;Acc:25363]					PTHR20921
ENSSSCG00000024397	11.4131	0.579983	1.49483	0.501595	1.15628	0.247568	0.999117	deltex homolog 2 (Drosophila) [Source:HGNC Symbol;Acc:15973]	GO:0005515	protein binding	Interacting selectively and non-covalently with any protein or protein complex (a complex of two or more proteins that may include other nonprotein molecules). [GOC:go_curators]		PTHR12622	ubiquitin-protein ligase
ENSSSCG00000025109	9.70803	-0.048375	0.967025	0.525671	-0.0920253	0.926678	0.999117	phospholipase D family, member 3 [Source:HGNC Symbol;Acc:17158]	GO:0005515	protein binding	Interacting selectively and non-covalently with any protein or protein complex (a complex of two or more proteins that may include other nonprotein molecules). [GOC:go_curators]		PTHR10185	phospholipase
ENSSSCG00000026401	10.0421	-0.349951	0.784611	0.513585	-0.681389	0.495625	0.999117	Uncharacterized protein [Source:UniProtKB/TrEMBL;Acc:I3LIV0]	GO:0030246	carbohydrate binding	Interacting selectively and non-covalently with any carbohydrate, which includes monosaccharides, oligosaccharides and polysaccharides as well as substances derived from monosaccharides by reduction of the carbonyl group (alditols), by oxidation of one or more hydroxy groups to afford the corresponding aldehydes, ketones, or carboxylic acids, or by replacement of one or more hydroxy group(s) by a…		PTHR11346	signaling molecule;cell adhesion molecule
ENSSSCG00000026748	11.5956	0.363663	1.28669	0.527877	0.688916	0.490876	0.999117	polo-like kinase 1 [Source:HGNC Symbol;Acc:9077]	GO:0004713	protein tyrosine kinase activity	Catalysis of the reaction: ATP + a protein tyrosine = ADP + protein tyrosine phosphate. [EC:2.7.10]		PTHR24345
ENSSSCG00000027229	10.4586	0.637522	1.55565	0.500321	1.27423	0.202583	0.999117	UDP-GlcNAc:betaGal beta-1,3-N-acetylglucosaminyltransferase-like 1 [Source:HGNC Symbol;Acc:21727]	GO:0016757	transferase activity, transferring glycosyl groups	Catalysis of the transfer of a glycosyl group from one compound (donor) to another (acceptor). [GOC:jl, ISBN:0198506732]		PTHR22916	glycosyltransferase
ENSSSCG00000029057	14.9427	0.178495	1.1317	0.506345	0.352517	0.72445	0.999117	Uncharacterized protein [Source:UniProtKB/TrEMBL;Acc:I3LBK0]	GO:0005515	protein binding	Interacting selectively and non-covalently with any protein or protein complex (a complex of two or more proteins that may include other nonprotein molecules). [GOC:go_curators]		PTHR23267	immunoglobulin
ENSSSCG00000029251	12.6929	0.723533	1.65122	0.513439	1.40919	0.158779	0.999117	Uncharacterized protein [Source:UniProtKB/TrEMBL;Acc:I3L806]					PTHR13743
ENSSSCG00000000639	10.8651	-0.672264	0.627521	0.521148	-1.28997	0.197062	0.999117	Uncharacterized protein [Source:UniProtKB/TrEMBL;Acc:F1SQ29]	GO:0030246	carbohydrate binding	Interacting selectively and non-covalently with any carbohydrate, which includes monosaccharides, oligosaccharides and polysaccharides as well as substances derived from monosaccharides by reduction of the carbonyl group (alditols), by oxidation of one or more hydroxy groups to afford the corresponding aldehydes, ketones, or carboxylic acids, or by replacement of one or more hydroxy group(s) by a…		PTHR22800	membrane-bound signaling molecule;receptor;defense/immunity protein
ENSSSCG00000001499	13.6498	0.578868	1.49368	0.485804	1.19157	0.233431	0.999117	dystonin [Source:HGNC Symbol;Acc:1090]	GO:0005515	protein binding	Interacting selectively and non-covalently with any protein or protein complex (a complex of two or more proteins that may include other nonprotein molecules). [GOC:go_curators]		PTHR11915	non-motor actin binding protein
ENSSSCG00000003158	14.165	-0.895136	0.537697	0.49477	-1.8092	0.0704205	0.999117	Sus scrofa dimeric dihydrodiol dehydrogenase (SUS2DD), mRNA. [Source:RefSeq mRNA;Acc:NM_214166]	GO:0047837	D-xylose 1-dehydrogenase (NADP+) activity	Catalysis of the reaction: D-xylose + NADP(+) = D-xylono-1,5-lactone + H(+) + NADPH. [EC:1.1.1.179, RHEA:22003]		PTHR22604	dehydrogenase
ENSSSCG00000003705	13.9292	0.109188	1.07862	0.497112	0.219645	0.826147	0.999117	Cdk5 and Abl enzyme substrate 1 [Source:HGNC Symbol;Acc:25097]	GO:0005515	protein binding	Interacting selectively and non-covalently with any protein or protein complex (a complex of two or more proteins that may include other nonprotein molecules). [GOC:go_curators]		PTHR22896
ENSSSCG00000007421	12.2396	0.176316	1.12999	0.519971	0.339088	0.734543	0.999117	Uncharacterized protein [Source:UniProtKB/TrEMBL;Acc:F1SC88]	GO:0030414	peptidase inhibitor activity	Stops, prevents or reduces the activity of a peptidase, any enzyme that catalyzes the hydrolysis peptide bonds. [GOC:jl]		PTHR19441	serine protease inhibitor
ENSSSCG00000007683	11.7227	0.247866	1.18745	0.500429	0.495307	0.620384	0.999117	Uncharacterized protein [Source:UniProtKB/TrEMBL;Acc:F1RKF7]	GO:0030173	integral to Golgi membrane	Located such that some or all of the gene product itself penetrates at least one phospholipid bilayer of the Golgi complex membrane. May also refer to the state of being buried in the bilayer with no exposure outside the bilayer. [GOC:go_curators]		PTHR14043	homeobox transcription factor;nucleic acid binding
ENSSSCG00000008035	10.2747	0.72156	1.64896	0.516158	1.39794	0.16213	0.999117	growth factor, augmenter of liver regeneration [Source:HGNC Symbol;Acc:4236]	GO:0005515	protein binding	Interacting selectively and non-covalently with any protein or protein complex (a complex of two or more proteins that may include other nonprotein molecules). [GOC:go_curators]		PTHR12645	oxidase
ENSSSCG00000011359	14.8277	-0.0185148	0.987249	0.486249	-0.0380769	0.969626	0.999117	ATR interacting protein [Source:HGNC Symbol;Acc:33499]	GO:0005515	protein binding	Interacting selectively and non-covalently with any protein or protein complex (a complex of two or more proteins that may include other nonprotein molecules). [GOC:go_curators]		PTHR10206
ENSSSCG00000014076	11.9026	-0.140005	0.907516	0.51002	-0.27451	0.783693	0.999117	family with sequence similarity 169, member A [Source:HGNC Symbol;Acc:29138]					PTHR22442
ENSSSCG00000015297	12.5315	-0.0301441	0.979322	0.530127	-0.056862	0.954655	0.999117	ADAM metallopeptidase domain 22 [Source:HGNC Symbol;Acc:201]	GO:0005515	protein binding	Interacting selectively and non-covalently with any protein or protein complex (a complex of two or more proteins that may include other nonprotein molecules). [GOC:go_curators]		PTHR11905
ENSSSCG00000015667	12.6485	-0.311805	0.805633	0.499498	-0.624236	0.532473	0.999117	methyl-CpG binding domain protein 5 [Source:HGNC Symbol;Acc:20444]	GO:0003682	chromatin binding	Interacting selectively and non-covalently with chromatin, the network of fibers of DNA, protein, and sometimes RNA, that make up the chromosomes of the eukaryotic nucleus during interphase. [GOC:jl, ISBN:0198506732, PMID:20404130]		PTHR16112
ENSSSCG00000016554	12.8596	-0.0752775	0.94916	0.499396	-0.150737	0.880183	0.999117	Sus scrofa mesoderm specific transcript homolog (mouse) (MEST), mRNA. [Source:RefSeq mRNA;Acc:NM_001128471]	GO:0003824	catalytic activity	Catalysis of a biochemical reaction at physiological temperatures. In biologically catalyzed reactions, the reactants are known as substrates, and the catalysts are naturally occurring macromolecular substances known as enzymes. Enzymes possess specific binding sites for substrates, and are usually composed wholly or largely of protein, but RNA that has catalytic activity (ribozyme) is often also…		PTHR10992	serine protease;serine protease
ENSSSCG00000021424	12.4629	0.426724	1.34418	0.502199	0.849711	0.395486	0.999117	Uncharacterized protein [Source:UniProtKB/TrEMBL;Acc:I3LBG5]					PTHR12897
ENSSSCG00000025582	11.0421	0.826432	1.77329	0.504328	1.63868	0.10128	0.999117	PX domain containing 1 [Source:HGNC Symbol;Acc:21361]	GO:0005515	protein binding	Interacting selectively and non-covalently with any protein or protein complex (a complex of two or more proteins that may include other nonprotein molecules). [GOC:go_curators]		PTHR31433
ENSSSCG00000030857	13.0951	0.541199	1.45518	0.52622	1.02847	0.303731	0.999117	Uncharacterized protein [Source:UniProtKB/TrEMBL;Acc:K7GMJ1]					PTHR12436	ATP synthase;receptor;hydrolase
ENSSSCG00000001720	11.6985	-0.361871	0.778155	0.514096	-0.703898	0.481496	0.999117	Sus scrofa solute carrier family 25, member 27 (SLC25A27), nuclear gene encoding mitochondrial protein, mRNA. [Source:RefSeq mRNA;Acc:NM_001195115]	GO:0016021	integral to membrane	Penetrating at least one phospholipid bilayer of a membrane. May also refer to the state of being buried in the bilayer with no exposure outside the bilayer. When used to describe a protein, indicates that all or part of the peptide sequence is embedded in the membrane. [GOC:go_curators]		PTHR24089	amino acid transporter;mitochondrial carrier protein;transfer/carrier protein;calmodulin
ENSSSCG00000001825	11.7661	0.700687	1.62528	0.500105	1.40108	0.16119	0.999117	solute carrier family 41, member 3 [Source:HGNC Symbol;Acc:31046]	GO:0008324	cation transmembrane transporter activity	Catalysis of the transfer of cation from one side of the membrane to the other. [GOC:dgf, GOC:mtg_transport, ISBN:0815340729]		PTHR16228	cation transporter
ENSSSCG00000003610	12.637	0.753206	1.68553	0.499893	1.50674	0.131878	0.999117	IQ motif containing C [Source:HGNC Symbol;Acc:25545]	GO:0005515	protein binding	Interacting selectively and non-covalently with any protein or protein complex (a complex of two or more proteins that may include other nonprotein molecules). [GOC:go_curators]		PTHR16049
ENSSSCG00000006950	13.2869	-0.61344	0.653636	0.49475	-1.2399	0.215013	0.999117	WD repeat domain 63 [Source:HGNC Symbol;Acc:30711]	GO:0005515	protein binding	Interacting selectively and non-covalently with any protein or protein complex (a complex of two or more proteins that may include other nonprotein molecules). [GOC:go_curators]		PTHR12442	microtubule family cytoskeletal protein
ENSSSCG00000015098	14.3195	0.489653	1.40411	0.482152	1.01556	0.30984	0.999117	chemokine (C-X-C motif) receptor 5 [Source:HGNC Symbol;Acc:1060]	GO:0016494	C-X-C chemokine receptor activity	Combining with a C-X-C chemokine and transmitting the signal from one side of the membrane to the other to initiate a change in cell activity. A C-X-C chemokine has a single amino acid between the first two cysteines of the characteristic four cysteine motif. [GOC:signaling, PMID:8662823]		PTHR24227	G-protein coupled receptor
ENSSSCG00000016777	10.6821	0.832186	1.78038	0.510508	1.63011	0.103078	0.999117	Uncharacterized protein [Source:UniProtKB/TrEMBL;Acc:F1SRN7]	GO:0005515	protein binding	Interacting selectively and non-covalently with any protein or protein complex (a complex of two or more proteins that may include other nonprotein molecules). [GOC:go_curators]		PTHR24390	KRAB box transcription factor
ENSSSCG00000020345	12.3337	-0.579	0.669428	0.493385	-1.17353	0.240585	0.999117
ENSSSCG00000021102	12.9444	-0.111254	0.925783	0.504778	-0.220401	0.825559	0.999117	macrophage erythroblast attacher [Source:HGNC Symbol;Acc:13731]	GO:0003779	actin binding	Interacting selectively and non-covalently with monomeric or multimeric forms of actin, including actin filaments. [GOC:clt]		PTHR12170
ENSSSCG00000021571	12.7393	-0.80113	0.573899	0.503394	-1.59146	0.111507	0.999117	kinesin family member 27 [Source:HGNC Symbol;Acc:18632]	GO:0005515	protein binding	Interacting selectively and non-covalently with any protein or protein complex (a complex of two or more proteins that may include other nonprotein molecules). [GOC:go_curators]		PTHR24115	microtubule binding motor protein
ENSSSCG00000026116	11.9142	0.301256	1.23222	0.497279	0.605809	0.544642	0.999117	formin homology 2 domain containing 1 [Source:HGNC Symbol;Acc:17905]	GO:0005515	protein binding	Interacting selectively and non-covalently with any protein or protein complex (a complex of two or more proteins that may include other nonprotein molecules). [GOC:go_curators]		PTHR23213	non-motor actin binding protein
ENSSSCG00000026327	12.9206	-0.862345	0.550058	0.503903	-1.71133	0.0870201	0.999117	Uncharacterized protein [Source:UniProtKB/TrEMBL;Acc:I3LIG6]	GO:0046872	metal ion binding	Interacting selectively and non-covalently with any metal ion. [GOC:ai]
ENSSSCG00000027847	13.0559	-0.0395899	0.972931	0.510904	-0.0774899	0.938234	0.999117	methyltransferase like 12 [Source:HGNC Symbol;Acc:33113]	GO:0008168	methyltransferase activity	Catalysis of the transfer of a methyl group to an acceptor molecule. [ISBN:0198506732]		PTHR12176
ENSSSCG00000030525	11.6934	0.00247249	1.00172	0.493475	0.00501036	0.996002	0.999117	Uncharacterized protein [Source:UniProtKB/TrEMBL;Acc:I3LN65]	GO:0003839	gamma-glutamylcyclotransferase activity	Catalysis of the reaction: (5-L-glutamyl)-L-amino acid = 5-oxoproline + L-amino acid. [EC:2.3.2.4]		PTHR12935
ENSSSCG00000000517	10.9291	-0.0868549	0.941573	0.51484	-0.168703	0.86603	0.999117	calcyphosine 2 [Source:HGNC Symbol;Acc:16471]	GO:0005509	calcium ion binding	Interacting selectively and non-covalently with calcium ions (Ca2+). [GOC:ai]		PTHR10891	signaling molecule;enzyme modulator;calmodulin
ENSSSCG00000005585	13.013	-0.214318	0.861954	0.509873	-0.420336	0.67424	0.999117	Uncharacterized protein [Source:UniProtKB/TrEMBL;Acc:F1SKU2]					PTHR13196
ENSSSCG00000009799	17.0413	-0.767639	0.587378	0.531917	-1.44316	0.148977	0.999117	Sus scrofa diablo, IAP-binding mitochondrial protein (DIABLO), nuclear gene encoding mitochondrial protein, mRNA. [Source:RefSeq mRNA;Acc:NM_001190216]	GO:0005739	mitochondrion	A semiautonomous, self replicating organelle that occurs in varying numbers, shapes, and sizes in the cytoplasm of virtually all eukaryotic cells. It is notably the site of tissue respiration. [ISBN:0198506732]		PTHR32247
ENSSSCG00000009896	11.3998	0.507227	1.42132	0.522495	0.970778	0.331659	0.999117	coiled-coil domain containing 64 [Source:HGNC Symbol;Acc:28095]	GO:0005515	protein binding	Interacting selectively and non-covalently with any protein or protein complex (a complex of two or more proteins that may include other nonprotein molecules). [GOC:go_curators]		PTHR32123
ENSSSCG00000011385	11.5542	0.555808	1.46999	0.498107	1.11584	0.26449	0.999117	Sus scrofa N-acylaminoacyl-peptide hydrolase (APEH), mRNA. [Source:RefSeq mRNA;Acc:NM_213923]	GO:0016787	hydrolase activity	Catalysis of the hydrolysis of various bonds, e.g. C-O, C-N, C-C, phosphoric anhydride bonds, etc. Hydrolase is the systematic name for any enzyme of EC class 3. [ISBN:0198506732]		PTHR11731	serine protease;serine protease
ENSSSCG00000011391	11.513	0.74178	1.67224	0.511082	1.45139	0.146671	0.999117	cadherin-related family member 4 [Source:HGNC Symbol;Acc:34527]	GO:0005509	calcium ion binding	Interacting selectively and non-covalently with calcium ions (Ca2+). [GOC:ai]		PTHR24028	G-protein coupled receptor;cadherin
ENSSSCG00000012051	13.3158	-0.268001	0.83047	0.479701	-0.558682	0.576378	0.999117	Uncharacterized protein [Source:UniProtKB/TrEMBL;Acc:F1SGX5]	GO:0070491	repressing transcription factor binding	Interacting selectively and non-covalently with a transcription repressor, any protein whose activity is required to prevent or downregulate transcription. [GOC:mah, GOC:txnOH]		PTHR11950
ENSSSCG00000014014	11.1918	0.428637	1.34596	0.518701	0.826366	0.408596	0.999117	TBC1 domain family, member 9B (with GRAM domain) [Source:HGNC Symbol;Acc:29097]	GO:0005509	calcium ion binding	Interacting selectively and non-covalently with calcium ions (Ca2+). [GOC:ai]		PTHR22957	hydrolase;G-protein modulator
ENSSSCG00000018727	13.0802	0.373918	1.29587	0.511767	0.730641	0.464999	0.999117
ENSSSCG00000019738	16.6403	0.0452519	1.03186	0.521121	0.0868357	0.930802	0.999117
ENSSSCG00000023937	12.9584	0.0577242	1.04082	0.501107	0.115193	0.908292	0.999117	ELOVL fatty acid elongase 1 [Source:HGNC Symbol;Acc:14418]	GO:0005515	protein binding	Interacting selectively and non-covalently with any protein or protein complex (a complex of two or more proteins that may include other nonprotein molecules). [GOC:go_curators]		PTHR11157	acyltransferase
ENSSSCG00000000779	12.6946	0.247936	1.18751	0.510132	0.486022	0.626951	0.999117	kinesin family member 21A [Source:HGNC Symbol;Acc:19349]	GO:0005515	protein binding	Interacting selectively and non-covalently with any protein or protein complex (a complex of two or more proteins that may include other nonprotein molecules). [GOC:go_curators]		PTHR24115	microtubule binding motor protein
ENSSSCG00000001050	14.5607	-0.658402	0.63358	0.483937	-1.36051	0.173668	0.999117	endothelin 1 [Source:HGNC Symbol;Acc:3176]	GO:0005515	protein binding	Interacting selectively and non-covalently with any protein or protein complex (a complex of two or more proteins that may include other nonprotein molecules). [GOC:go_curators]		PTHR13874
ENSSSCG00000002292	14.7249	-0.569065	0.674053	0.510174	-1.11543	0.264665	0.999117	pleckstrin homology domain containing, family H (with MyTH4 domain) member 1 [Source:HGNC Symbol;Acc:17733]	GO:0005515	protein binding	Interacting selectively and non-covalently with any protein or protein complex (a complex of two or more proteins that may include other nonprotein molecules). [GOC:go_curators]		PTHR22903
ENSSSCG00000002960	13.9994	-0.223105	0.85672	0.502649	-0.443858	0.657146	0.999117	RAS guanyl releasing protein 4 [Source:HGNC Symbol;Acc:18958]	GO:0046872	metal ion binding	Interacting selectively and non-covalently with any metal ion. [GOC:ai]		PTHR23113	guanyl-nucleotide exchange factor
ENSSSCG00000010491	14.8259	0.516026	1.43001	0.4975	1.03724	0.299626	0.999117	Uncharacterized protein [Source:UniProtKB/TrEMBL;Acc:F1SC60]	GO:0020037	heme binding	Interacting selectively and non-covalently with heme, any compound of iron complexed in a porphyrin (tetrapyrrole) ring. [CHEBI:30413, GOC:ai]		PTHR10799
ENSSSCG00000011076	14.506	0.343489	1.26882	0.471694	0.728204	0.466489	0.999117
ENSSSCG00000014806	12.1461	0.770174	1.70548	0.494102	1.55874	0.119059	0.999117	anaphase promoting complex subunit 15 [Source:HGNC Symbol;Acc:24531]	GO:0005680	anaphase-promoting complex	A ubiquitin ligase complex that degrades mitotic cyclins and anaphase inhibitory protein, thereby triggering sister chromatid separation and exit from mitosis. Substrate recognition by APC occurs through degradation signals, the most common of which is termed the Dbox degradation motif, originally discovered in cyclin B. [GOC:jh, GOC:vw, PMID:10465783, PMID:10611969]		PTHR22526
ENSSSCG00000018923	17.3781	0.0276377	1.01934	0.517429	0.0534136	0.957402	0.999117
ENSSSCG00000023669	15.0065	0.440365	1.35695	0.502367	0.87658	0.380715	0.999117
ENSSSCG00000026647	16.2974	-0.180795	0.882217	0.474614	-0.38093	0.703255	0.999117	OAF homolog (Drosophila) [Source:HGNC Symbol;Acc:28752]					PTHR13423
ENSSSCG00000026707	15.6545	-0.346654	0.786406	0.474378	-0.730755	0.464929	0.999117	chemokine XC receptor 1 [Source:RefSeq peptide;Acc:NP_001001622]	GO:0004950	chemokine receptor activity	Combining with a chemokine, and transmitting the signal from one side of the membrane to the other to initiate a change in cell activity. Chemokines are small chemoattractant molecules normally used to stimulate leukocytes. [GOC:signaling, IUPHAR_GPCR:1280, PMID:8662823]		PTHR24227	G-protein coupled receptor
ENSSSCG00000030229	11.7113	0.753613	1.68601	0.493781	1.52621	0.126958	0.999117	abhydrolase domain containing 14A [Source:HGNC Symbol;Acc:24538]	GO:0005737	cytoplasm	All of the contents of a cell excluding the plasma membrane and nucleus, but including other subcellular structures. [ISBN:0198547684]		PTHR10992	serine protease;serine protease
ENSSSCG00000000597	12.6781	-0.0289169	0.980156	0.51402	-0.0562563	0.955138	0.999117	Sus scrofa LIM domain only 3 (rhombotin-like 2) (LMO3), mRNA. [Source:RefSeq mRNA;Acc:NM_001112685]	GO:0046872	metal ion binding	Interacting selectively and non-covalently with any metal ion. [GOC:ai]		PTHR24208	homeobox transcription factor;zinc finger transcription factor;structural protein;RNA binding protein;actin family cytoskeletal protein
ENSSSCG00000001850	14.7098	-0.547491	0.684209	0.490388	-1.11644	0.264232	0.999117	Uncharacterized protein [Source:UniProtKB/TrEMBL;Acc:F1SK02]					PTHR31199
ENSSSCG00000006690	12.7273	0.169786	1.12489	0.499098	0.340186	0.733717	0.999117	nudix (nucleoside diphosphate linked moiety X)-type motif 17 [Source:HGNC Symbol;Acc:26618]	GO:0016787	hydrolase activity	Catalysis of the hydrolysis of various bonds, e.g. C-O, C-N, C-C, phosphoric anhydride bonds, etc. Hydrolase is the systematic name for any enzyme of EC class 3. [ISBN:0198506732]		PTHR22769	phosphorylase;hydrolase
ENSSSCG00000010893	11.7018	0.0832756	1.05942	0.509075	0.163582	0.87006	0.999117	Sus scrofa complement factor H (CFH), nuclear gene encoding mitochondrial protein, mRNA. [Source:RefSeq mRNA;Acc:NM_214281]	GO:0043395	heparan sulfate proteoglycan binding	Interacting selectively and non-covalently with a heparan sulfate proteoglycan, any proteoglycan containing heparan sulfate as the glycosaminoglycan carbohydrate unit. [ISBN:0198506732]		PTHR19325	apolipoprotein;receptor;metalloprotease;serine protease;metalloprotease;serine protease;complement component;cell adhesion molecule
ENSSSCG00000013884	13.7446	0.477696	1.39252	0.491216	0.972477	0.330813	0.999117	microtubule-associated protein 1S [Source:HGNC Symbol;Acc:15715]	GO:0005515	protein binding	Interacting selectively and non-covalently with any protein or protein complex (a complex of two or more proteins that may include other nonprotein molecules). [GOC:go_curators]		PTHR13843	non-motor microtubule binding protein
ENSSSCG00000021753	13.0878	0.831373	1.77938	0.499159	1.66555	0.0958032	0.999117	Uncharacterized protein [Source:UniProtKB/TrEMBL;Acc:I3LE03]	GO:0005515	protein binding	Interacting selectively and non-covalently with any protein or protein complex (a complex of two or more proteins that may include other nonprotein molecules). [GOC:go_curators]		PTHR32428
ENSSSCG00000026402	15.7469	0.219833	1.1646	0.507607	0.433077	0.664959	0.999117	Uncharacterized protein [Source:UniProtKB/TrEMBL;Acc:I3LD49]	GO:0005515	protein binding	Interacting selectively and non-covalently with any protein or protein complex (a complex of two or more proteins that may include other nonprotein molecules). [GOC:go_curators]		PTHR12011	G-protein coupled receptor;antibacterial response protein
ENSSSCG00000026953	11.8851	-0.178973	0.883331	0.50941	-0.351334	0.725338	0.999117	tubulin polyglutamylase complex subunit 2 [Source:HGNC Symbol;Acc:24561]					PTHR31854
ENSSSCG00000029673	12.5205	-0.560972	0.677845	0.533429	-1.05163	0.292967	0.999117	Uncharacterized protein [Source:UniProtKB/TrEMBL;Acc:I3LG63]	GO:0015078	hydrogen ion transmembrane transporter activity	Catalysis of the transfer of hydrogen ions from one side of a membrane to the other. [GOC:ai]
ENSSSCG00000030364	13.5732	0.160604	1.11775	0.487601	0.329375	0.741872	0.999117	ethylmalonic encephalopathy 1 [Source:HGNC Symbol;Acc:23287]	GO:0005506	iron ion binding	Interacting selectively and non-covalently with iron (Fe) ions. [GOC:ai]		PTHR11935	hydrolase
ENSSSCG00000000588	14.2433	0.245849	1.18579	0.511247	0.480881	0.630601	0.999117	Uncharacterized protein [Source:UniProtKB/TrEMBL;Acc:F1SQZ2]	GO:0005515	protein binding	Interacting selectively and non-covalently with any protein or protein complex (a complex of two or more proteins that may include other nonprotein molecules). [GOC:go_curators]		PTHR12752
ENSSSCG00000001509	15.2259	0.27138	1.20696	0.517083	0.524828	0.599703	0.999117	death-domain associated protein [Source:HGNC Symbol;Acc:2681]	GO:0005515	protein binding	Interacting selectively and non-covalently with any protein or protein complex (a complex of two or more proteins that may include other nonprotein molecules). [GOC:go_curators]		PTHR12766
ENSSSCG00000007924	14.6687	-0.247981	0.842074	0.480052	-0.516572	0.605455	0.999117	Uncharacterized protein [Source:UniProtKB/TrEMBL;Acc:F1RK94]	GO:0005634	nucleus	A membrane-bounded organelle of eukaryotic cells in which chromosomes are housed and replicated. In most cells, the nucleus contains all of the cell's chromosomes except the organellar chromosomes, and is the site of RNA synthesis and processing. In some species, or in specialized cell types, RNA metabolism or DNA replication may be absent. [GOC:go_curators]		PTHR16426	nucleic acid binding
ENSSSCG00000015817	10.594	-0.556459	0.679969	0.495397	-1.12326	0.261328	0.999117		GO:0051087	chaperone binding	Interacting selectively and non-covalently with a chaperone protein, a class of proteins that bind to nascent or unfolded polypeptides and ensure correct folding or transport. [http://www.onelook.com]		PTHR12329	chaperone
ENSSSCG00000017738	14.992	-0.602611	0.658561	0.501006	-1.2028	0.229054	0.999117	Sus scrofa ArfGAP with dual PH domains 2 (ADAP2), mRNA. [Source:RefSeq mRNA;Acc:NM_001195323]	GO:0005515	protein binding	Interacting selectively and non-covalently with any protein or protein complex (a complex of two or more proteins that may include other nonprotein molecules). [GOC:go_curators]		PTHR23180	nucleic acid binding;G-protein modulator
ENSSSCG00000023273	11.7161	0.297521	1.22903	0.503419	0.591001	0.55452	0.999117	SH3 and SYLF domain containing 1 [Source:HGNC Symbol;Acc:29546]	GO:0005515	protein binding	Interacting selectively and non-covalently with any protein or protein complex (a complex of two or more proteins that may include other nonprotein molecules). [GOC:go_curators]		PTHR15629	non-motor actin binding protein
ENSSSCG00000023544	12.1178	-0.221077	0.857924	0.521584	-0.423858	0.67167	0.999117	Uncharacterized protein [Source:UniProtKB/TrEMBL;Acc:I3LDY8]	GO:0003677	DNA binding	Any molecular function by which a gene product interacts selectively and non-covalently with DNA (deoxyribonucleic acid). [GOC:dph, GOC:jl, GOC:tb, GOC:vw]		PTHR12619	transcription factor
ENSSSCG00000027366	13.1603	0.0707756	1.05028	0.516595	0.137004	0.891028	0.999117
ENSSSCG00000027942	14.228	0.169147	1.12439	0.492588	0.343385	0.731309	0.999117	Uncharacterized protein [Source:UniProtKB/TrEMBL;Acc:F1S541]					PTHR15228
ENSSSCG00000028275	14.1632	0.378085	1.29962	0.49937	0.757123	0.448976	0.999117	integrator complex subunit 5 [Source:HGNC Symbol;Acc:29352]	GO:0005515	protein binding	Interacting selectively and non-covalently with any protein or protein complex (a complex of two or more proteins that may include other nonprotein molecules). [GOC:go_curators]		PTHR31697
ENSSSCG00000028441	14.6902	0.665215	1.5858	0.519304	1.28097	0.200203	0.999117		GO:0005083	small GTPase regulator activity	Modulates the rate of GTP hydrolysis by a small monomeric GTPase. [GOC:mah]		PTHR13020
ENSSSCG00000028582	12.5282	0.168203	1.12366	0.489421	0.343677	0.731089	0.999117	Uncharacterized protein [Source:UniProtKB/TrEMBL;Acc:I3LHF6]	GO:0046872	metal ion binding	Interacting selectively and non-covalently with any metal ion. [GOC:ai]		PTHR13510
ENSSSCG00000029957	14.412	0.0573014	1.04052	0.479526	0.119496	0.904882	0.999117	Uncharacterized protein [Source:UniProtKB/TrEMBL;Acc:I3LDZ3]					PTHR13743	enzyme modulator
ENSSSCG00000000258	14.5602	0.315686	1.2446	0.500411	0.630854	0.528136	0.999117	retinoic acid receptor, gamma [Source:HGNC Symbol;Acc:9866]	GO:0005515	protein binding	Interacting selectively and non-covalently with any protein or protein complex (a complex of two or more proteins that may include other nonprotein molecules). [GOC:go_curators]		PTHR24082	nuclear hormone receptor;receptor;nucleic acid binding
ENSSSCG00000001630	11.8389	-0.126951	0.915765	0.511836	-0.24803	0.804111	0.999117	mediator complex subunit 20 [Source:HGNC Symbol;Acc:16840]	GO:0005515	protein binding	Interacting selectively and non-covalently with any protein or protein complex (a complex of two or more proteins that may include other nonprotein molecules). [GOC:go_curators]		PTHR12465	ubiquitin-protein ligase
ENSSSCG00000003219	10.2627	0.409709	1.32842	0.521866	0.785084	0.432404	0.999117	family with sequence similarity 71, member E1 [Source:HGNC Symbol;Acc:25107]					PTHR22574
ENSSSCG00000003275	14.9159	-0.70059	0.61532	0.483012	-1.45046	0.14693	0.999117	Uncharacterized protein [Source:UniProtKB/TrEMBL;Acc:F1RNF1]					PTHR11738	membrane-bound signaling molecule;immunoglobulin receptor superfamily;immunoglobulin receptor superfamily
ENSSSCG00000003861	15.492	-0.571839	0.672759	0.49715	-1.15023	0.250047	0.999117	Uncharacterized protein [Source:UniProtKB/TrEMBL;Acc:F1S6H7]	GO:0017111	nucleoside-triphosphatase activity	Catalysis of the reaction: a nucleoside triphosphate + H2O = nucleoside diphosphate + phosphate. [EC:3.6.1.15]		PTHR10763	replication origin binding protein
ENSSSCG00000005646	14.3803	-0.631911	0.645321	0.49356	-1.28031	0.200435	0.999117	Ubiquinone biosynthesis protein COQ4 homolog, mitochondrial [Source:UniProtKB/TrEMBL;Acc:F1RR97]	GO:0031314	extrinsic to mitochondrial inner membrane	Loosely bound to one surface of the mitochondrial inner membrane, but not integrated into the hydrophobic region. [GOC:mah]		PTHR12922
ENSSSCG00000007269	13.191	-0.474734	0.719599	0.486904	-0.975005	0.329558	0.999117	peroxisomal membrane protein 4, 24kDa [Source:HGNC Symbol;Acc:15920]	GO:0005515	protein binding	Interacting selectively and non-covalently with any protein or protein complex (a complex of two or more proteins that may include other nonprotein molecules). [GOC:go_curators]		PTHR15460
ENSSSCG00000009704	13.2414	-0.400414	0.757641	0.523291	-0.765184	0.444162	0.999117	Sus scrofa high mobility group box 2 (HMGB2), mRNA. [Source:RefSeq mRNA;Acc:NM_214063]					PTHR13711	HMG box transcription factor;signaling molecule;chromatin/chromatin-binding protein
ENSSSCG00000012126	12.3075	-0.521885	0.696461	0.504304	-1.03486	0.300734	0.999117	glycoprotein M6B [Source:HGNC Symbol;Acc:4461]	GO:0016021	integral to membrane	Penetrating at least one phospholipid bilayer of a membrane. May also refer to the state of being buried in the bilayer with no exposure outside the bilayer. When used to describe a protein, indicates that all or part of the peptide sequence is embedded in the membrane. [GOC:go_curators]		PTHR11683	myelin protein
ENSSSCG00000014852	13.6549	0.0213749	1.01493	0.487406	0.0438545	0.96502	0.999117	arrestin, beta 1 [Source:HGNC Symbol;Acc:711]	GO:0005515	protein binding	Interacting selectively and non-covalently with any protein or protein complex (a complex of two or more proteins that may include other nonprotein molecules). [GOC:go_curators]		PTHR11792	enzyme modulator
ENSSSCG00000022066	13.4847	-0.0720946	0.951256	0.5164	-0.13961	0.888968	0.999117	protein inhibitor of activated STAT, 4 [Source:HGNC Symbol;Acc:17002]	GO:0005515	protein binding	Interacting selectively and non-covalently with any protein or protein complex (a complex of two or more proteins that may include other nonprotein molecules). [GOC:go_curators]		PTHR10782	ligase
ENSSSCG00000022602	13.0839	-0.0457467	0.968788	0.500058	-0.0914829	0.927109	0.999117	Uncharacterized protein [Source:UniProtKB/TrEMBL;Acc:I3LMN4]	GO:0030335	positive regulation of cell migration	Any process that activates or increases the frequency, rate or extent of cell migration. [GOC:go_curators]		PTHR11135	acetyltransferase
ENSSSCG00000023505	14.1248	0.256305	1.19442	0.480146	0.533807	0.593475	0.999117	Uncharacterized protein [Source:UniProtKB/TrEMBL;Acc:I3LB65]	GO:0008270	zinc ion binding	Interacting selectively and non-covalently with zinc (Zn) ions. [GOC:ai]		PTHR15838
ENSSSCG00000027672	14.7706	-0.268548	0.830154	0.506023	-0.530704	0.595624	0.999117	Sus scrofa sulfite oxidase (SUOX), nuclear gene encoding mitochondrial protein, mRNA. [Source:RefSeq mRNA;Acc:NM_001244498]	GO:0046872	metal ion binding	Interacting selectively and non-covalently with any metal ion. [GOC:ai]		PTHR19372	oxidase
ENSSSCG00000029393	11.9971	0.53068	1.44461	0.511574	1.03735	0.299574	0.999117	centromere protein J [Source:HGNC Symbol;Acc:17272]	GO:0005515	protein binding	Interacting selectively and non-covalently with any protein or protein complex (a complex of two or more proteins that may include other nonprotein molecules). [GOC:go_curators]		PTHR10331	transferase;receptor
ENSSSCG00000002640	13.0378	0.296356	1.22804	0.503401	0.588708	0.556057	0.999117	differentially expressed in FDCP 8 homolog (mouse) [Source:HGNC Symbol;Acc:25969]	GO:0046872	metal ion binding	Interacting selectively and non-covalently with any metal ion. [GOC:ai]		PTHR12326
ENSSSCG00000003269	15.366	-0.423084	0.745828	0.527361	-0.802267	0.422399	0.999117	leukocyte receptor cluster (LRC) member 9 [Source:HGNC Symbol;Acc:16306]	GO:0046872	metal ion binding	Interacting selectively and non-covalently with any metal ion. [GOC:ai]		PTHR21495	ion channel;nucleic acid binding
ENSSSCG00000003760	14.075	-0.044802	0.969423	0.499635	-0.0896695	0.92855	0.999117	tubulin tyrosine ligase-like family, member 7 [Source:HGNC Symbol;Acc:26242]	GO:0018095	protein polyglutamylation	The addition of one or more alpha-linked glutamyl units to the gamma carboxyl group of peptidyl-glutamic acid. [RESID:AA0202]		PTHR12241	ligase;microtubule family cytoskeletal protein
ENSSSCG00000007485	12.7351	0.00457783	1.00318	0.501561	0.00912717	0.992718	0.999117	Sus scrofa breast carcinoma amplified sequence 1 (BCAS1), mRNA. [Source:RefSeq mRNA;Acc:NM_001110175]					PTHR15016
ENSSSCG00000008017	12.8852	0.554556	1.46872	0.501135	1.1066	0.268467	0.999117	NME/NM23 nucleoside diphosphate kinase 3 [Source:HGNC Symbol;Acc:7851]	GO:0016740	transferase activity	Catalysis of the transfer of a group, e.g. a methyl group, glycosyl group, acyl group, phosphorus-containing, or other groups, from one compound (generally regarded as the donor) to another compound (generally regarded as the acceptor). Transferase is the systematic name for any enzyme of EC class 2. [ISBN:0198506732]		PTHR11349
ENSSSCG00000010371	13.3852	-0.20165	0.869556	0.491038	-0.41066	0.681322	0.999117	anthrax toxin receptor-like [Source:HGNC Symbol;Acc:27277]	GO:0004872	receptor activity	Combining with an extracellular or intracellular messenger to initiate a change in cell activity. [GOC:ceb, ISBN:0198506732]		PTHR16059	receptor
ENSSSCG00000011885	14.5245	-0.314193	0.804301	0.490682	-0.64032	0.521965	0.999117	F-box protein 40 [Source:HGNC Symbol;Acc:29816]	GO:0005515	protein binding	Interacting selectively and non-covalently with any protein or protein complex (a complex of two or more proteins that may include other nonprotein molecules). [GOC:go_curators]		PTHR15933
ENSSSCG00000012770	12.3576	0.309603	1.23937	0.517651	0.598092	0.549779	0.999117	family with sequence similarity 58, member A [Source:HGNC Symbol;Acc:28434]	GO:0019901	protein kinase binding	Interacting selectively and non-covalently with a protein kinase, any enzyme that catalyzes the transfer of a phosphate group, usually from ATP, to a protein substrate. [GOC:jl]		PTHR10026	transcription cofactor;mRNA processing factor;kinase activator
ENSSSCG00000012887	11.7475	0.419889	1.33782	0.492767	0.852104	0.394156	0.999117	Uncharacterized protein [Source:UniProtKB/TrEMBL;Acc:F1RVQ2]	GO:0005515	protein binding	Interacting selectively and non-covalently with any protein or protein complex (a complex of two or more proteins that may include other nonprotein molecules). [GOC:go_curators]		PTHR12977
ENSSSCG00000013463	12.8959	0.0323702	1.02269	0.522171	0.0619915	0.95057	0.999117	LSM7 homolog, U6 small nuclear RNA associated (S. cerevisiae) [Source:HGNC Symbol;Acc:20470]	GO:0005515	protein binding	Interacting selectively and non-covalently with any protein or protein complex (a complex of two or more proteins that may include other nonprotein molecules). [GOC:go_curators]		PTHR10553	mRNA splicing factor
ENSSSCG00000014628	12.2231	0.563374	1.47772	0.520953	1.08143	0.279506	0.999117	amyloid beta (A4) precursor protein-binding, family B, member 1 (Fe65) [Source:HGNC Symbol;Acc:581]	GO:0005515	protein binding	Interacting selectively and non-covalently with any protein or protein complex (a complex of two or more proteins that may include other nonprotein molecules). [GOC:go_curators]		PTHR14058	signaling molecule
ENSSSCG00000015460	14.9037	-0.784544	0.580535	0.501582	-1.56414	0.117785	0.999117
ENSSSCG00000016725	13.8034	-0.401673	0.75698	0.482006	-0.833337	0.404655	0.999117	tensin 3 [Source:HGNC Symbol;Acc:21616]	GO:0005515	protein binding	Interacting selectively and non-covalently with any protein or protein complex (a complex of two or more proteins that may include other nonprotein molecules). [GOC:go_curators]		PTHR12305	protein phosphatase;protein phosphatase
ENSSSCG00000017988	10.7276	0.40985	1.32855	0.517261	0.792346	0.428159	0.999117	coiled-coil domain containing 42 [Source:HGNC Symbol;Acc:26528]					PTHR21683
ENSSSCG00000022062	10.5535	-0.247723	0.842225	0.51609	-0.479999	0.631228	0.999117
ENSSSCG00000022335	14.1451	-0.313795	0.804523	0.487937	-0.643104	0.520157	0.999117	X-prolyl aminopeptidase (aminopeptidase P) 3, putative [Source:HGNC Symbol;Acc:28052]	GO:0004177	aminopeptidase activity	Catalysis of the hydrolysis of N-terminal amino acid residues from in a polypeptide chain. [GOC:jl, ISBN:0198506732]		PTHR11260
ENSSSCG00000023078	13.9584	0.311486	1.24099	0.527359	0.590653	0.554753	0.999117	WD repeat domain 4 [Source:HGNC Symbol;Acc:12756]	GO:0005515	protein binding	Interacting selectively and non-covalently with any protein or protein complex (a complex of two or more proteins that may include other nonprotein molecules). [GOC:go_curators]		PTHR16288	mRNA processing factor
ENSSSCG00000025527	13.1479	-0.259098	0.83561	0.499466	-0.51875	0.603935	0.999117	Sus scrofa fatty acid binding protein 3, muscle and heart (mammary-derived growth inhibitor) (FABP3), mRNA. [Source:RefSeq mRNA;Acc:NM_001099931]	GO:0008289	lipid binding	Interacting selectively and non-covalently with a lipid. [GOC:ai]
ENSSSCG00000026146	11.7472	-0.0591818	0.959808	0.512318	-0.115518	0.908035	0.999117	UDP-N-acetyl-alpha-D-galactosamine:polypeptide N-acetylgalactosaminyltransferase 5 (GalNAc-T5) [Source:HGNC Symbol;Acc:4127]	GO:0004653	polypeptide N-acetylgalactosaminyltransferase activity	Catalysis of the reaction: UDP-N-acetyl-D-galactosamine + polypeptide = UDP + N-acetyl-D-galactosaminyl-polypeptide. This reaction is the modification of serine or threonine residues in polypeptide chains by the transfer of a N-acetylgalactose from UDP-N-acetylgalactose to the hydroxyl group of the amino acid; it is the first step in O-glycan biosynthesis. [EC:2.4.1.41, ISBN:0879695595]		PTHR11675	glycosyltransferase
ENSSSCG00000027733	11.9228	0.743745	1.67452	0.508531	1.46254	0.143594	0.999117	ribosomal RNA processing 7 homolog A (S. cerevisiae) [Source:HGNC Symbol;Acc:24286]					PTHR13191	ribosomal protein
ENSSSCG00000000911	12.8139	-0.423864	0.745425	0.495219	-0.855913	0.392046	0.999117	Uncharacterized protein [Source:UniProtKB/TrEMBL;Acc:F1SQ12]	GO:0005515	protein binding	Interacting selectively and non-covalently with any protein or protein complex (a complex of two or more proteins that may include other nonprotein molecules). [GOC:go_curators]
ENSSSCG00000001588	14.4817	0.635272	1.55323	0.500953	1.26813	0.204752	0.999117	dynein, axonemal, heavy chain 8 [Source:HGNC Symbol;Acc:2952]	GO:0017111	nucleoside-triphosphatase activity	Catalysis of the reaction: a nucleoside triphosphate + H2O = nucleoside diphosphate + phosphate. [EC:3.6.1.15]		PTHR10676	hydrolase;microtubule binding motor protein
ENSSSCG00000002959	15.1113	-0.134359	0.911075	0.507854	-0.264562	0.791347	0.999117	family with sequence similarity 98, member C [Source:HGNC Symbol;Acc:27119]					PTHR31353
ENSSSCG00000003240	13.6699	-0.229983	0.852645	0.48801	-0.471267	0.63745	0.999117	zinc finger protein 337 [Source:HGNC Symbol;Acc:15809]	GO:0046872	metal ion binding	Interacting selectively and non-covalently with any metal ion. [GOC:ai]		PTHR24377
ENSSSCG00000010110	10.429	0.537139	1.45109	0.507738	1.0579	0.290099	0.999117	Uncharacterized protein [Source:UniProtKB/TrEMBL;Acc:F1RK82]	GO:0046872	metal ion binding	Interacting selectively and non-covalently with any metal ion. [GOC:ai]		PTHR24377	KRAB box transcription factor
ENSSSCG00000010321	13.4234	0.101723	1.07305	0.509706	0.199573	0.841815	0.999117	catechol-O-methyltransferase domain containing 1 [Source:HGNC Symbol;Acc:26309]	GO:0008171	O-methyltransferase activity	Catalysis of the transfer of a methyl group to the oxygen atom of an acceptor molecule. [GOC:ai]		PTHR10509	methyltransferase
ENSSSCG00000013631	13.7819	0.707002	1.63241	0.490341	1.44186	0.149343	0.999117	transmembrane emp24 protein transport domain containing 1 [Source:HGNC Symbol;Acc:17291]	GO:0005515	protein binding	Interacting selectively and non-covalently with any protein or protein complex (a complex of two or more proteins that may include other nonprotein molecules). [GOC:go_curators]		PTHR22811	transfer/carrier protein;vesicle coat protein
ENSSSCG00000014876	12.0605	0.288599	1.22145	0.505097	0.571373	0.567747	0.999117	myosin VIIA [Source:HGNC Symbol;Acc:7606]	GO:0005515	protein binding	Interacting selectively and non-covalently with any protein or protein complex (a complex of two or more proteins that may include other nonprotein molecules). [GOC:go_curators]		PTHR13140	G-protein modulator;actin binding motor protein;cell junction protein
ENSSSCG00000015866	12.1822	-0.275227	0.826321	0.503457	-0.546674	0.584603	0.999117	formin-like 2 [Source:HGNC Symbol;Acc:18267]	GO:0005488	binding	The selective, non-covalent, often stoichiometric, interaction of a molecule with one or more specific sites on another molecule. [GOC:ceb, GOC:mah, ISBN:0198506732]		PTHR23213	non-motor actin binding protein
ENSSSCG00000023362	17.1887	-0.485182	0.714407	0.502387	-0.965752	0.334168	0.999117	rhomboid 5 homolog 2 (Drosophila) [Source:HGNC Symbol;Acc:20788]	GO:0004252	serine-type endopeptidase activity	Catalysis of the hydrolysis of internal, alpha-peptide bonds in a polypeptide chain by a catalytic mechanism that involves a catalytic triad consisting of a serine nucleophile that is activated by a proton relay involving an acidic residue (e.g. aspartate or glutamate) and a basic residue (usually histidine). [GOC:mah, http://merops.sanger.ac.uk/about/glossary.htm#CATTYPE, ISBN:0716720094]		PTHR22936	serine protease;serine protease
ENSSSCG00000024042	16.0939	0.153218	1.11205	0.508275	0.301447	0.763074	0.999117	Uncharacterized protein [Source:UniProtKB/TrEMBL;Acc:I3LMX4]	GO:0003677	DNA binding	Any molecular function by which a gene product interacts selectively and non-covalently with DNA (deoxyribonucleic acid). [GOC:dph, GOC:jl, GOC:tb, GOC:vw]		PTHR12619	transcription cofactor;nuclease
ENSSSCG00000027677	13.983	-0.0264365	0.981843	0.517505	-0.0510844	0.959258	0.999117	ABI family, member 3 [Source:HGNC Symbol;Acc:29859]	GO:0005515	protein binding	Interacting selectively and non-covalently with any protein or protein complex (a complex of two or more proteins that may include other nonprotein molecules). [GOC:go_curators]		PTHR10460	G-protein modulator
ENSSSCG00000029129	13.0363	-0.41408	0.750498	0.512131	-0.808544	0.418777	0.999117	RWD domain containing 2A [Source:HGNC Symbol;Acc:21385]	GO:0005515	protein binding	Interacting selectively and non-covalently with any protein or protein complex (a complex of two or more proteins that may include other nonprotein molecules). [GOC:go_curators]		PTHR15955	phosphatase;phosphatase
ENSSSCG00000030302	12.7322	0.0919065	1.06578	0.488111	0.18829	0.850649	0.999117	selenoprotein W, 1 [Source:HGNC Symbol;Acc:10752]	GO:0008430	selenium binding	Interacting selectively and non-covalently with selenium (Se). [GOC:ai]		PTHR15124
ENSSSCG00000030834	10.858	0.948653	1.93007	0.521394	1.81945	0.0688422	0.999117		GO:0005515	protein binding	Interacting selectively and non-covalently with any protein or protein complex (a complex of two or more proteins that may include other nonprotein molecules). [GOC:go_curators]
ENSSSCG00000002395	12.2777	0.852672	1.80584	0.502475	1.69695	0.0897069	0.999117	transmembrane emp24 protein transport domain containing 8 [Source:HGNC Symbol;Acc:18633]	GO:0016021	integral to membrane	Penetrating at least one phospholipid bilayer of a membrane. May also refer to the state of being buried in the bilayer with no exposure outside the bilayer. When used to describe a protein, indicates that all or part of the peptide sequence is embedded in the membrane. [GOC:go_curators]		PTHR22973
ENSSSCG00000006528	13.2478	-0.0580729	0.960546	0.517249	-0.112273	0.910607	0.999117	dolichyl-phosphate mannosyltransferase polypeptide 3 [Source:HGNC Symbol;Acc:3007]	GO:0005515	protein binding	Interacting selectively and non-covalently with any protein or protein complex (a complex of two or more proteins that may include other nonprotein molecules). [GOC:go_curators]	ssc00510:N-Glycan biosynthesis,	PTHR16433
ENSSSCG00000006844	11.3733	-0.780279	0.582254	0.510187	-1.5294	0.126165	0.999117	fibronectin type III domain containing 7 [Source:HGNC Symbol;Acc:26668]	GO:0005515	protein binding	Interacting selectively and non-covalently with any protein or protein complex (a complex of two or more proteins that may include other nonprotein molecules). [GOC:go_curators]		PTHR19143	signaling molecule
ENSSSCG00000007794	10.131	0.749774	1.68153	0.508962	1.47314	0.140712	0.999117	Uncharacterized protein [Source:UniProtKB/TrEMBL;Acc:F1RG64]	GO:0046872	metal ion binding	Interacting selectively and non-covalently with any metal ion. [GOC:ai]		PTHR24387	KRAB box transcription factor
ENSSSCG00000009758	13.254	0.922121	1.8949	0.509023	1.81155	0.0700555	0.999117	DEAH (Asp-Glu-Ala-His) box polypeptide 37 [Source:HGNC Symbol;Acc:17210]	GO:0016787	hydrolase activity	Catalysis of the hydrolysis of various bonds, e.g. C-O, C-N, C-C, phosphoric anhydride bonds, etc. Hydrolase is the systematic name for any enzyme of EC class 3. [ISBN:0198506732]		PTHR18934	RNA helicase;helicase
ENSSSCG00000009774	13.2643	0.348197	1.27297	0.514907	0.676233	0.498893	0.999117	chromosome 12 open reading frame 65 [Source:HGNC Symbol;Acc:26784]	GO:0003747	translation release factor activity	Involved in catalyzing the release of a nascent polypeptide chain from a ribosome. [ISBN:0198547684]		PTHR11075	translation release factor
ENSSSCG00000021320	13.0745	-0.0880385	0.940801	0.511499	-0.172119	0.863344	0.999117	Uncharacterized protein [Source:UniProtKB/TrEMBL;Acc:I3LVT3]					PTHR16193
ENSSSCG00000021748	11.6672	0.833932	1.78254	0.497111	1.67756	0.0934337	0.999117	proline rich 5 (renal) [Source:HGNC Symbol;Acc:31682]	GO:0031932	TORC2 complex	A protein complex that contains at least TOR (target of rapamycin) and Rictor (rapamycin-insensitive companion of TOR), or orthologs of, in complex with other signaling components. Mediates the phosphorylation and activation of PKB (also called AKT). In Saccharomyces, the complex contains Avo1p, Avo2p, Tsc11p, Lst8p, Bit61p, Slm1p, Slm2p, and Tor2p. [GOC:bf, GOC:jh, PMID:14736892, PMID:15780592, …		PTHR32428
ENSSSCG00000026125	13.2194	-0.540436	0.687563	0.50422	-1.07183	0.283798	0.999117	Uncharacterized protein [Source:UniProtKB/TrEMBL;Acc:I3LN97]					PTHR23067	zinc finger transcription factor;nuclease
ENSSSCG00000026383	14.3747	-0.221708	0.85755	0.489324	-0.453089	0.650484	0.999117	Uncharacterized protein [Source:UniProtKB/TrEMBL;Acc:I3LB28]	GO:0005515	protein binding	Interacting selectively and non-covalently with any protein or protein complex (a complex of two or more proteins that may include other nonprotein molecules). [GOC:go_curators]		PTHR10127	transporter;apolipoprotein;membrane-bound signaling molecule;receptor;metalloprotease;serine protease;oxidase;metalloprotease;serine protease;extracellular matrix protein;enzyme modulator;cell adhesion molecule
ENSSSCG00000027190	13.1681	0.0554509	1.03918	0.49999	0.110904	0.911693	0.999117	Uncharacterized protein [Source:UniProtKB/TrEMBL;Acc:F1SHQ6]	GO:0032403	protein complex binding	Interacting selectively and non-covalently with any protein complex (a complex of two or more proteins that may include other nonprotein molecules). [GOC:mah]		PTHR16262
ENSSSCG00000028282	12.7185	0.370504	1.2928	0.482199	0.768363	0.442271	0.999117	Uncharacterized protein [Source:UniProtKB/TrEMBL;Acc:I3LAL2]	GO:0017153	sodium:dicarboxylate symporter activity	Catalysis of the transfer of a solute or solutes from one side of a membrane to the other according to the reaction: dicarboxylate(out) + Na+(out) = dicarboxylate(in) + Na+(in). [GOC:ai]		PTHR11958	cation transporter
ENSSSCG00000029303	12.9013	0.336553	1.26274	0.516336	0.651809	0.514524	0.999117	MRG/MORF4L binding protein [Source:HGNC Symbol;Acc:15866]	GO:0043189	H4/H2A histone acetyltransferase complex	A multisubunit complex that catalyzes the acetylation of histones H4 and H2A. [GOC:mah, GOC:rb]		PTHR13581
ENSSSCG00000030122	13.9071	-0.564491	0.676194	0.521032	-1.08341	0.278627	0.999117	HIRA interacting protein 3 [Source:HGNC Symbol;Acc:4917]	GO:0005515	protein binding	Interacting selectively and non-covalently with any protein or protein complex (a complex of two or more proteins that may include other nonprotein molecules). [GOC:go_curators]		PTHR15410
ENSSSCG00000002769	11.2583	0.292925	1.22512	0.519997	0.56332	0.573217	0.999117	Thanatos-associated protein 11; Uncharacterized protein [Source:UniProtKB/TrEMBL;Acc:F1S2K4]	GO:0005515	protein binding	Interacting selectively and non-covalently with any protein or protein complex (a complex of two or more proteins that may include other nonprotein molecules). [GOC:go_curators]		PTHR22794	DNA binding protein
[truncated: 16,000 more rows]

## Sheet: edgeR
Gene_ID	logFC	FC	logCPM	PValue	FDR	Description	GO Term Accession	GO Term Name	GO Term Description	KEGG ID and Description	Panther ID	Panther Pathway
[truncated: 17,100 more rows]

[truncated: 1 more sheets: Cufflinks]
