# Supplementary material for: RNA-Seq based transcriptome of whole blood from immunocompetent pigs (Sus scrofa) experimentally infected with Mycoplasma suis strain Illinois
Source: Vet Res. 2018 Jun 18;49:49. doi: 10.1186/s13567-018-0546-6 (PMC6006945; doi:10.1186/s13567-018-0546-6)
Supplement: Supplementary file 4 — Additional file 4. Gene ontology (GO) categories of all 55 differentially expressed (DE) genes of Mycoplasma suis infected pigs. First tab describes raw results of GO analysis, with all DE genes and their correspondent GO categories (and functions). Second tab shows the identified functions of the “biological process” category of all 55 DE genes and the number of reported genes for each function. Functional categories with the largest number of genes are highlighted in yellow. GO analysis was performed using Blast2Go software [39]. [file 13567_2018_546_MOESM4_ESM.xlsx]

## Sheet: Blast2Go_results.txt
Gene ID	Tags	SeqName	Description	Length	#Hits	e-Value	sim mean	#GO	GO IDs	GO Names	Enzyme Codes	Enzyme Names	InterPro IDs	InterPro GO IDs	InterPro GO Names
ENSSSCG00000021713	[BLASTED, MAPPED]	11633377-11646261.g1	transcobalamin-1 isoform X1	1167	20	0.0	78.85	7	P:GO:0006824; C:GO:0005615; P:GO:0006811; F:GO:0031419; P:GO:0015889; C:GO:0005576; P:GO:0006810	P:cobalt ion transport; C:extracellular space; P:ion transport; F:cobalamin binding; P:cobalamin transport; C:extracellular region; P:transport
ENSSSCG00000028448	[BLASTED, MAPPED]	12590335-12619102.g1	cytosol aminopeptidase	1560	20	0.0	97.25	15	P:GO:0019538; F:GO:0008235; F:GO:0004177; F:GO:0008233; C:GO:0005622; C:GO:0005654; C:GO:0005634; C:GO:0070062; C:GO:0005925; C:GO:0005737; F:GO:0046872; C:GO:0005739; P:GO:0006508; F:GO:0030145; F:GO:0016787	P:protein metabolic process; F:metalloexopeptidase activity; F:aminopeptidase activity; F:peptidase activity; C:intracellular; C:nucleoplasm; C:nucleus; C:extracellular exosome; C:focal adhesion; C:cytoplasm; F:metal ion binding; C:mitochondrion; P:proteolysis; F:manganese ion binding; F:hydrolase activity
ENSSSCG00000006924	[BLASTED, MAPPED]	127425699-127442132.g1	guanylate-binding 1-like	510	20	4.89524e-91	94.55	4	F:GO:0000166; F:GO:0005525; F:GO:0003924; C:GO:0016020	F:nucleotide binding; F:GTP binding; F:GTPase activity; C:membrane
	[BLASTED, MAPPED]	127425699-127442132.g2	guanylate-binding 1	1374	20	0.0	92.8	3	F:GO:0000166; F:GO:0005525; F:GO:0003924	F:nucleotide binding; F:GTP binding; F:GTPase activity
ND	[NO-BLAST]	135199300-135236115.g1	---NA---	303
	[BLASTED, MAPPED]	135199300-135236115.g2	cullin-7 isoform X1	699	14	3.15717e-08	60.0	2	C:GO:0016020; C:GO:0016021	C:membrane; C:integral component of membrane
ENSSSCG00000001422	[BLASTED, MAPPED]	24020590-24034042.g1	complement C2	2037	20	0.0	87.35	12	P:GO:0006956; P:GO:2000427; C:GO:0070062; P:GO:0006508; C:GO:0016020; F:GO:0008236; F:GO:0004252; F:GO:0005044; F:GO:0008233; C:GO:0005576; P:GO:0006898; F:GO:0016787	P:complement activation; P:positive regulation of apoptotic cell clearance; C:extracellular exosome; P:proteolysis; C:membrane; F:serine-type peptidase activity; F:serine-type endopeptidase activity; F:scavenger receptor activity; F:peptidase activity; C:extracellular region; P:receptor-mediated endocytosis; F:hydrolase activity
ENSSSCG00000004158	[BLASTED, MAPPED]	27073481-27090635.g1	interleukin-22 receptor subunit alpha-2	480	20	1.77743e-56	90.15	8	P:GO:0042516; P:GO:0019221; P:GO:0050728; C:GO:0016021; C:GO:0005829; F:GO:0042017; C:GO:0005886; F:GO:0042018	P:regulation of tyrosine phosphorylation of Stat3 protein; P:cytokine-mediated signaling pathway; P:negative regulation of inflammatory response; C:integral component of membrane; C:cytosol; F:interleukin-22 binding; C:plasma membrane; F:interleukin-22 receptor activity
ENSSSCG00000024344	[BLASTED, MAPPED]	29382383-29387902.g1	C-C chemokine receptor type 5	1059	20	0.0	95.3	27	F:GO:0019957; C:GO:0009897; P:GO:0006935; F:GO:0071791; F:GO:0004930; P:GO:0000165; P:GO:0006954; C:GO:0005768; P:GO:0006955; P:GO:0006816; F:GO:0016493; P:GO:0019722; P:GO:0070723; P:GO:0007186; P:GO:0007165; P:GO:0007267; F:GO:0004871; C:GO:0005886; C:GO:0009986; F:GO:0004950; F:GO:0003779; P:GO:0014808; P:GO:0071222; P:GO:0070098; P:GO:0023052; C:GO:0016020; C:GO:0016021	F:C-C chemokine binding; C:external side of plasma membrane; P:chemotaxis; F:chemokine (C-C motif) ligand 5 binding; F:G-protein coupled receptor activity; P:MAPK cascade; P:inflammatory response; C:endosome; P:immune response; P:calcium ion transport; F:C-C chemokine receptor activity; P:calcium-mediated signaling; P:response to cholesterol; P:G-protein coupled receptor signaling pathway; P:sign…
ENSSSCG00000012229	[BLASTED, MAPPED]	33654656-33678346.g1	cytochrome b-245 heavy chain	1242	20	0.0	77.95	24	F:GO:0009055; F:GO:0005244; P:GO:0045730; P:GO:0042554; C:GO:0005886; F:GO:0020037; C:GO:0005887; P:GO:0006954; P:GO:0006811; P:GO:0006801; C:GO:0043020; C:GO:0005737; F:GO:0016491; F:GO:0046982; F:GO:0050660; F:GO:0046872; P:GO:0045087; C:GO:0005739; C:GO:0016020; C:GO:0016021; F:GO:0016175; P:GO:0034765; P:GO:0055114; P:GO:0050665	F:electron carrier activity; F:voltage-gated ion channel activity; P:respiratory burst; P:superoxide anion generation; C:plasma membrane; F:heme binding; C:integral component of plasma membrane; P:inflammatory response; P:ion transport; P:superoxide metabolic process; C:NADPH oxidase complex; C:cytoplasm; F:oxidoreductase activity; F:protein heterodimerization activity; F:flavin adenine dinucleot…
ND	[BLASTED, MAPPED]	49077152-49088218.g1	cis-aconitate decarboxylase	1230	20	0.0	87.8	1	F:GO:0016829	F:lyase activity
ENSSSCG00000000654	[BLASTED, MAPPED]	62106699-62121394.g1	C-type lectin-like domain family 1	582	20	3.17204e-106	72.65	2	C:GO:0016020; C:GO:0016021	C:membrane; C:integral component of membrane
ENSSSCG00000027982	[BLASTED, MAPPED]	63363201-63364211.g1	ubiquitin ISG15	480	20	7.67227e-108	88.2	11	P:GO:0032649; P:GO:0034340; P:GO:0032020; P:GO:0051607; P:GO:0031397; F:GO:0031386; C:GO:0005576; P:GO:0019941; P:GO:0045648; P:GO:0045071; P:GO:0042742	P:regulation of interferon-gamma production; P:response to type I interferon; P:ISG15-protein conjugation; P:defense response to virus; P:negative regulation of protein ubiquitination; F:protein tag; C:extracellular region; P:modification-dependent protein catabolic process; P:positive regulation of erythrocyte differentiation; P:negative regulation of viral genome replication; P:defense response…
ENSSSCG00000028875	BLASTED, MAPPED]	66138157-66160568.g1	hepatitis A virus cellular receptor 2	801	20	5.27896e-173	79.25	41	P:GO:0034154; P:GO:0002281; P:GO:1901224; P:GO:0045824; C:GO:0001772; C:GO:0005769; P:GO:0032703; C:GO:0070062; P:GO:0032729; P:GO:0043032; P:GO:0002859; P:GO:0002519; P:GO:0002838; P:GO:0032689; P:GO:0032722; P:GO:0050830; P:GO:0032720; P:GO:0032480; P:GO:0034162; P:GO:0060135; P:GO:1904469; P:GO:0042102; P:GO:1900425; C:GO:0009986; P:GO:1900426; P:GO:0002652; P:GO:0032715; P:GO:0032815; P:GO:00…	P:toll-like receptor 7 signaling pathway; P:macrophage activation involved in immune response; P:positive regulation of NIK/NF-kappaB signaling; P:negative regulation of innate immune response; C:immunological synapse; C:early endosome; P:negative regulation of interleukin-2 production; C:extracellular exosome; P:positive regulation of interferon-gamma production; P:positive regulation of macroph…
ENSSSCG00000023178	[BLASTED, MAPPED]	7180019-7188996.g1	basic leucine zipper transcriptional factor ATF-like 2 isoform X1	795	20	8.17545e-138	84.9	10	F:GO:0003677; C:GO:0005634; F:GO:0003700; P:GO:0043011; F:GO:0000978; P:GO:0006355; F:GO:0043565; F:GO:0000982; P:GO:0042832; P:GO:0006357	F:DNA binding; C:nucleus; F:transcription factor activity, sequence-specific DNA binding; P:myeloid dendritic cell differentiation; F:RNA polymerase II core promoter proximal region sequence-specific DNA binding; P:regulation of transcription, DNA-templated; F:sequence-specific DNA binding; F:transcription factor activity, RNA polymerase II core promoter proximal region sequence-specific binding;…
ND	[BLASTED, MAPPED]	75030123-75045157.g1	#NAME?	2559	20	0.0	90.5	7	P:GO:0030216; F:GO:0003810; C:GO:0070062; F:GO:0046872; F:GO:0016740; P:GO:0018149; C:GO:0031224	P:keratinocyte differentiation; F:protein-glutamine gamma-glutamyltransferase activity; C:extracellular exosome; F:metal ion binding; F:transferase activity; P:peptide cross-linking; C:intrinsic component of membrane
ENSSSCG00000021159	[BLASTED, MAPPED]	87916353-87922111.g1	gamma-synuclein	381	20	1.2961e-46	95.6	10	P:GO:0014059; P:GO:0046928; C:GO:0070062; C:GO:0005737; P:GO:0050808; P:GO:0007268; P:GO:0008344; C:GO:0043025; P:GO:0009306; C:GO:0030424	P:regulation of dopamine secretion; P:regulation of neurotransmitter secretion; C:extracellular exosome; C:cytoplasm; P:synapse organization; P:chemical synaptic transmission; P:adult locomotory behavior; C:neuronal cell body; P:protein secretion; C:axon
ENSSSCG00000007007	[BLASTED]	9245283-9260140.g1	zinc finger 665-like isoform X1	282	20	0.0231618	72.5
	[BLASTED, MAPPED]	9245283-9260140.g2	indoleamine 2,3-dioxygenase 1	1044	20	1.37579e-164	80.35	26	P:GO:0032693; P:GO:0034276; P:GO:0002830; P:GO:0002534; P:GO:0006954; F:GO:0004833; P:GO:0002678; F:GO:0016491; P:GO:0019441; P:GO:0033555; C:GO:0032421; C:GO:0030485; P:GO:0036269; F:GO:0033754; P:GO:0046007; F:GO:0020037; F:GO:0051213; P:GO:0002666; P:GO:0032735; C:GO:0005737; P:GO:0070233; P:GO:0042130; P:GO:0043065; P:GO:0070234; P:GO:0055114; P:GO:0032496	P:negative regulation of interleukin-10 production; P:kynurenic acid biosynthetic process; P:positive regulation of type 2 immune response; P:cytokine production involved in inflammatory response; P:inflammatory response; F:tryptophan 2,3-dioxygenase activity; P:positive regulation of chronic inflammatory response; F:oxidoreductase activity; P:tryptophan catabolic process to kynurenine; P:multice…
ENSSSCG00000012118	[BLASTED, MAPPED]	9551284-9616762.g1	toll-like receptor 7	3183	20	0.0	97.5	32	P:GO:0007252; P:GO:0034154; C:GO:0005887; C:GO:0032009; P:GO:0006954; C:GO:0005768; P:GO:0002755; P:GO:0006955; P:GO:0045078; F:GO:0003725; F:GO:0003727; P:GO:0051607; P:GO:0032722; P:GO:0007165; F:GO:0035197; C:GO:0005783; C:GO:0043235; P:GO:0045356; F:GO:0004872; P:GO:0045416; P:GO:0042346; C:GO:0005886; P:GO:0045359; C:GO:0005764; P:GO:0032757; P:GO:0071260; F:GO:0004888; C:GO:0005737; P:GO:00…	P:I-kappaB phosphorylation; P:toll-like receptor 7 signaling pathway; C:integral component of plasma membrane; C:early phagosome; P:inflammatory response; C:endosome; P:MyD88-dependent toll-like receptor signaling pathway; P:immune response; P:positive regulation of interferon-gamma biosynthetic process; F:double-stranded RNA binding; F:single-stranded RNA binding; P:defense response to virus; P:…
	[BLASTED]	9551284-9616762.g2	Toll-like receptor 8	3276	20	0.0	95.1
ENSSSCG00000010445	[BLASTED]	c100772412-100747955.g1	alpha-feto -like isoform X2	261	2	28.1987	70.0
	[BLASTED, MAPPED]	c100772412-100747955.g2	ankyrin repeat domain-containing 22	621	20	2.4503e-120	96.6	2	C:GO:0016020; C:GO:0016021	C:membrane; C:integral component of membrane
ND	[BLASTED, MAPPED]	c126307951-126304461.g1	normal mucosa of esophagus-specific gene 1	381	20	2.72225e-07	84.95	4	C:GO:0005634; C:GO:0005739; C:GO:0016020; C:GO:0016021	C:nucleus; C:mitochondrion; C:membrane; C:integral component of membrane
ENSSSCG00000006923	[BLASTED, MAPPED]	c127408729-127387222.g1	guanylate-binding 2	1734	20	0.0	78.05	3	F:GO:0005525; F:GO:0000166; F:GO:0003924	F:GTP binding; F:nucleotide binding; F:GTPase activity
ENSSSCG00000013181	[BLASTED, MAPPED]	c13338826-13324160.g1	plasma protease C1 inhibitor	1476	20	0.0	80.95	8	F:GO:0004867; C:GO:0005615; C:GO:0070062; C:GO:0072562; P:GO:0006508; P:GO:0001869; P:GO:0010951; F:GO:0008233	F:serine-type endopeptidase inhibitor activity; C:extracellular space; C:extracellular exosome; C:blood microparticle; P:proteolysis; P:negative regulation of complement activation, lectin pathway; P:negative regulation of endopeptidase activity; F:peptidase activity
ENSSSCG00000017307	[BLASTED, MAPPED]	c16792213-16774655.g1	myosin light chain 4	921	20	2.31801e-57	66.0	7	F:GO:0051015; P:GO:0002026; P:GO:0032781; F:GO:0005509; C:GO:0031672; P:GO:0060048; F:GO:0003785	F:actin filament binding; P:regulation of the force of heart contraction; P:positive regulation of ATPase activity; F:calcium ion binding; C:A band; P:cardiac muscle contraction; F:actin monomer binding
ND	[BLASTED, MAPPED]	c29190283-29128754.g1	N-acetylglucosamine-6-sulfatase isoform X2	1452	20	0.0	89.7	13	F:GO:0008484; P:GO:0008152; C:GO:0043202; F:GO:0008449; C:GO:0005764; P:GO:0006027; F:GO:0005515; C:GO:0070062; F:GO:0003824; F:GO:0046872; P:GO:0042340; P:GO:0030203; F:GO:0016787	F:sulfuric ester hydrolase activity; P:metabolic process; C:lysosomal lumen; F:N-acetylglucosamine-6-sulfatase activity; C:lysosome; P:glycosaminoglycan catabolic process; F:protein binding; C:extracellular exosome; F:catalytic activity; F:metal ion binding; P:keratan sulfate catabolic process; P:glycosaminoglycan metabolic process; F:hydrolase activity
ENSSSCG00000014997	[BLASTED, MAPPED]	c35185791-35167567.g1	caspase-13 isoform X1	942	20	0.0	91.5	27	P:GO:0050718; C:GO:0005576; F:GO:0097153; C:GO:0005789; P:GO:0006954; C:GO:0097169; P:GO:0006915; P:GO:0070269; C:GO:0005829; P:GO:0035234; F:GO:0004197; C:GO:0061702; F:GO:0008234; C:GO:0005783; P:GO:0042981; F:GO:0008233; P:GO:0002376; C:GO:0005737; P:GO:0045087; C:GO:0016020; C:GO:0005739; P:GO:0006508; P:GO:0050727; C:GO:0072557; P:GO:0012501; F:GO:0016787; C:GO:0072559	P:positive regulation of interleukin-1 beta secretion; C:extracellular region; F:cysteine-type endopeptidase activity involved in apoptotic process; C:endoplasmic reticulum membrane; P:inflammatory response; C:AIM2 inflammasome complex; P:apoptotic process; P:pyroptosis; C:cytosol; P:ectopic germ cell programmed cell death; F:cysteine-type endopeptidase activity; C:inflammasome complex; F:cystein…
ENSSSCG00000028711	[BLASTED, MAPPED]	c35199364-35188066.g1	caspase-1-like isoform X2	750	20	1.97775e-86	84.15	35	P:GO:0050717; P:GO:0050718; P:GO:0043123; C:GO:0005576; F:GO:0097153; P:GO:0097300; P:GO:0051882; P:GO:0001666; P:GO:0071310; C:GO:0097169; P:GO:0006915; P:GO:0050715; P:GO:0070269; P:GO:0033198; F:GO:0004175; F:GO:0004197; F:GO:0008234; P:GO:0042981; F:GO:0008233; P:GO:1901998; P:GO:0009617; P:GO:0071260; C:GO:0005737; C:GO:0005739; P:GO:0010506; P:GO:0006508; C:GO:0072558; P:GO:0060081; P:GO:00…	P:positive regulation of interleukin-1 alpha secretion; P:positive regulation of interleukin-1 beta secretion; P:positive regulation of I-kappaB kinase/NF-kappaB signaling; C:extracellular region; F:cysteine-type endopeptidase activity involved in apoptotic process; P:programmed necrotic cell death; P:mitochondrial depolarization; P:response to hypoxia; P:cellular response to organic substance; C…
ENSSSCG00000017721	[BLASTED, MAPPED]	c40741970-40740468.g1	C-C motif chemokine 8	300	20	2.09818e-48	92.35	30	F:GO:0008201; F:GO:0008009; C:GO:0005576; P:GO:0006468; P:GO:0006887; P:GO:0043547; P:GO:0060326; P:GO:0006935; C:GO:0005623; P:GO:0006954; P:GO:0006955; F:GO:0048020; P:GO:0048247; P:GO:0006816; P:GO:0071356; P:GO:0007186; P:GO:0050729; P:GO:0007267; F:GO:0004672; F:GO:0005125; P:GO:0006874; C:GO:0005615; P:GO:0043085; P:GO:0002548; P:GO:0070098; P:GO:0070374; P:GO:0071347; P:GO:0030593; P:GO:00…	F:heparin binding; F:chemokine activity; C:extracellular region; P:protein phosphorylation; P:exocytosis; P:positive regulation of GTPase activity; P:cell chemotaxis; P:chemotaxis; C:cell; P:inflammatory response; P:immune response; F:CCR chemokine receptor binding; P:lymphocyte chemotaxis; P:calcium ion transport; P:cellular response to tumor necrosis factor; P:G-protein coupled receptor signali…
ENSSSCG00000006995	[BLASTED, MAPPED]	c5749811-5712048.g1	acid ceramidase	1119	20	1.21305e-144	70.0	7	F:GO:0016811; C:GO:0005615; C:GO:0070062; F:GO:0017040; P:GO:0006629; C:GO:0005764; F:GO:0016787	F:hydrolase activity, acting on carbon-nitrogen (but not peptide) bonds, in linear amides; C:extracellular space; C:extracellular exosome; F:ceramidase activity; P:lipid metabolic process; C:lysosome; F:hydrolase activity
ENSSSCG00000000623	[BLASTED, MAPPED]	c60357935-60334813.g1	apoptosis facilitator Bcl-2 14	765	20	4.62756e-142	78.9	7	C:GO:0043229; F:GO:0019901; C:GO:0005737; P:GO:0006915; C:GO:0005829; P:GO:2001238; P:GO:0042981	C:intracellular organelle; F:protein kinase binding; C:cytoplasm; P:apoptotic process; C:cytosol; P:positive regulation of extrinsic apoptotic signaling pathway; P:regulation of apoptotic process
	[BLASTED, MAPPED]	c60357935-60334813.g2	apoptosis facilitator Bcl-2 14	423	20	3.51381e-60	91.6	7	F:GO:0019901; C:GO:0043229; C:GO:0005737; P:GO:0006915; C:GO:0005829; P:GO:2001238; P:GO:0042981	F:protein kinase binding; C:intracellular organelle; C:cytoplasm; P:apoptotic process; C:cytosol; P:positive regulation of extrinsic apoptotic signaling pathway; P:regulation of apoptotic process
ENSSSCG00000003342	BLASTED, MAPPED]	c63628965-63617787.g1	segment polarity dishevelled homolog DVL-1 isoform X1	2103	20	0.0	98.35	55	P:GO:0021915; C:GO:0016328; C:GO:0015630; P:GO:0090179; P:GO:0022007; P:GO:0006366; P:GO:0007411; C:GO:0045202; P:GO:0032091; C:GO:0030426; P:GO:0007528; F:GO:0005109; P:GO:0045893; P:GO:0007409; P:GO:0001505; C:GO:0005829; P:GO:0016055; P:GO:0010976; P:GO:0034504; P:GO:0035556; C:GO:0030424; F:GO:0019901; P:GO:0090103; P:GO:0050808; P:GO:0090263; P:GO:0043113; P:GO:0007269; P:GO:0030177; C:GO:00…	P:neural tube development; C:lateral plasma membrane; C:microtubule cytoskeleton; P:planar cell polarity pathway involved in neural tube closure; P:convergent extension involved in neural plate elongation; P:transcription from RNA polymerase II promoter; P:axon guidance; C:synapse; P:negative regulation of protein binding; C:growth cone; P:neuromuscular junction development; F:frizzled binding; P…
ENSSSCG00000023525	[BLASTED, MAPPED]	c64925449-64881216.g1	transmembrane 26	1350	20	7.5899e-109	94.8	2	C:GO:0016020; C:GO:0016021	C:membrane; C:integral component of membrane
ENSSSCG00000008977	[BLASTED, MAPPED]	c71695948-71693641.g1	C-X-C motif chemokine 10	315	20	6.48722e-62	94.2	32	P:GO:0042118; P:GO:0008284; C:GO:0009897; P:GO:1901740; F:GO:0008201; F:GO:0008009; C:GO:0005576; P:GO:0060326; P:GO:0006935; P:GO:0010819; P:GO:0006954; P:GO:0010818; P:GO:0006955; P:GO:0051607; P:GO:0007186; P:GO:0090026; F:GO:0045236; P:GO:0002690; P:GO:0043950; P:GO:0051281; F:GO:0048248; F:GO:0005125; P:GO:0042127; P:GO:2000406; P:GO:1901509; C:GO:0005615; P:GO:0071222; P:GO:0045662; P:GO:00…	P:endothelial cell activation; P:positive regulation of cell proliferation; C:external side of plasma membrane; P:negative regulation of myoblast fusion; F:heparin binding; F:chemokine activity; C:extracellular region; P:cell chemotaxis; P:chemotaxis; P:regulation of T cell chemotaxis; P:inflammatory response; P:T cell chemotaxis; P:immune response; P:defense response to virus; P:G-protein couple…
ND	[BLASTED, MAPPED]	c85740980-85666963.g1	serine threonine- kinase Nek4 isoform X3	345	9	0.000975227	74.22	2	C:GO:0016020; C:GO:0016021	C:membrane; C:integral component of membrane
	[BLASTED, MAPPED]	c95646324-95593201.g1	signal transducer and activator of transcription 1-alpha beta	2109	20	0.0	91.15	47	P:GO:0034097; P:GO:0016525; F:GO:0000979; F:GO:0000978; P:GO:0008284; F:GO:0003690; P:GO:0051591; P:GO:0043124; P:GO:0045944; C:GO:0005730; C:GO:0005654; P:GO:0007259; P:GO:0032869; P:GO:0048661; F:GO:0003700; P:GO:0072162; P:GO:0045893; P:GO:0006915; P:GO:0006919; P:GO:0035456; P:GO:0072308; P:GO:0035458; F:GO:0042802; P:GO:0060333; F:GO:0042803; P:GO:0007165; P:GO:0006351; F:GO:0005164; P:GO:00…	P:response to cytokine; P:negative regulation of angiogenesis; F:RNA polymerase II core promoter sequence-specific DNA binding; F:RNA polymerase II core promoter proximal region sequence-specific DNA binding; P:positive regulation of cell proliferation; F:double-stranded DNA binding; P:response to cAMP; P:negative regulation of I-kappaB kinase/NF-kappaB signaling; P:positive regulation of transcr…
ENSSSCG00000005617	[BLASTED, MAPPED]	NC_010443.5_268116124-268205805.g1	serine threonine- kinase Nek4 isoform X3	207	20	5.35432e-10	64.05	2	C:GO:0016020; C:GO:0016021	C:membrane; C:integral component of membrane
	[BLASTED]	NC_010443.5_268116124-268205805.g2	cullin-7 isoform X1	531	2	0.335797	64.5
	[BLASTED]	NC_010443.5_268116124-268205805.g3	cullin-7 isoform X1	531	2	0.335797	64.5
	[BLASTED, MAPPED]	NC_010443.5_268116124-268205805.g4	cullin-7 isoform X1	201	15	0.0131426	65.53	2	C:GO:0016020; C:GO:0016021	C:membrane; C:integral component of membrane
	[BLASTED, MAPPED]	NC_010443.5_268116124-268205805.g5	syntaxin-binding 1 isoform X2	1743	20	0.0	99.05	46	P:GO:0014047; C:GO:0043209; P:GO:0035542; P:GO:0007274; P:GO:0015031; P:GO:0006887; P:GO:0007412; P:GO:0043524; P:GO:0045921; C:GO:0005654; P:GO:0002576; P:GO:0032229; C:GO:0098793; C:GO:0070062; P:GO:0016192; C:GO:0043195; C:GO:0005829; P:GO:0031333; P:GO:0031630; P:GO:0060292; P:GO:0070527; F:GO:0019901; C:GO:0031091; F:GO:0042802; F:GO:0019904; F:GO:0019905; C:GO:0043234; F:GO:0000149; P:GO:00…	P:glutamate secretion; C:myelin sheath; P:regulation of SNARE complex assembly; P:neuromuscular synaptic transmission; P:protein transport; P:exocytosis; P:axon target recognition; P:negative regulation of neuron apoptotic process; P:positive regulation of exocytosis; C:nucleoplasm; P:platelet degranulation; P:negative regulation of synaptic transmission, GABAergic; C:presynapse; C:extracellular …
ENSSSCG00000005211	[BLASTED, MAPPED]	NC_010443.5_c216792731-216646378.g1	LINE-1 reverse transcriptase	1629	20	7.52728e-165	85.0	4	F:GO:0003964; C:GO:0016020; C:GO:0016021; P:GO:0006278	F:RNA-directed DNA polymerase activity; C:membrane; C:integral component of membrane; P:RNA-dependent DNA biosynthetic process
	[BLASTED, MAPPED]	NC_010443.5_c216792731-216646378.g2	plasminogen receptor (KT)	420	20	3.46996e-06	93.95	5	C:GO:0005887; C:GO:0005739; C:GO:0016020; C:GO:0016021; P:GO:0010756	C:integral component of plasma membrane; C:mitochondrion; C:membrane; C:integral component of membrane; P:positive regulation of plasminogen activation
	[BLASTED, MAPPED]	NC_010443.5_c216792731-216646378.g3	programmed cell death 1 ligand 1 isoform X1	1005	20	1.42599e-156	82.85	18	P:GO:0034097; P:GO:0031295; P:GO:2001181; P:GO:0032693; P:GO:0007165; C:GO:0009897; P:GO:0046007; P:GO:0007166; P:GO:1903556; P:GO:1901998; F:GO:0005515; C:GO:0070062; P:GO:0006955; P:GO:0042130; C:GO:0016020; C:GO:0016021; P:GO:0070234; P:GO:0032689	P:response to cytokine; P:T cell costimulation; P:positive regulation of interleukin-10 secretion; P:negative regulation of interleukin-10 production; P:signal transduction; C:external side of plasma membrane; P:negative regulation of activated T cell proliferation; P:cell surface receptor signaling pathway; P:negative regulation of tumor necrosis factor superfamily cytokine production; P:toxin t…
ENSSSCG00000004497	[BLASTED, MAPPED]	NC_010443.5_c95727827-95631456.g1	proline-serine-threonine phosphatase-interacting 2	489	20	2.40566e-42	78.45	8	F:GO:0005515; C:GO:0005856; F:GO:0003779; P:GO:0007010; C:GO:0005737; C:GO:0016020; C:GO:0005829; P:GO:0016477	F:protein binding; C:cytoskeleton; F:actin binding; P:cytoskeleton organization; C:cytoplasm; C:membrane; C:cytosol; P:cell migration
	[BLASTED, MAPPED]	NC_010443.5_c95727827-95631456.g2	proline-serine-threonine phosphatase-interacting 2	825	20	1.8282e-99	78.5	6	C:GO:0005856; F:GO:0003779; P:GO:0007010; C:GO:0016020; C:GO:0005829; P:GO:0016477	C:cytoskeleton; F:actin binding; P:cytoskeleton organization; C:membrane; C:cytosol; P:cell migration
ENSSSCG00000013116	[BLASTED, MAPPED]	NC_010444.4_11633377-11646261.g1	transcobalamin-1 isoform X1	1167	20	0.0	78.85	7	P:GO:0006824; C:GO:0005615; P:GO:0006811; F:GO:0031419; P:GO:0015889; C:GO:0005576; P:GO:0006810	P:cobalt ion transport; C:extracellular space; P:ion transport; F:cobalamin binding; P:cobalamin transport; C:extracellular region; P:transport
ENSSSCG00000006862	[BLASTED, MAPPED]	NC_010446.5_c117511211-117496914.g1	vascular cell adhesion 1 isoform X2	1275	20	0.0	69.95	28	P:GO:0035584; F:GO:0050839; C:GO:0009897; P:GO:0007157; P:GO:0007155; F:GO:0005178; C:GO:0005794; P:GO:0007159; C:GO:0002102; C:GO:0005769; C:GO:0070062; P:GO:0009308; C:GO:0045177; C:GO:0005902; P:GO:0007160; P:GO:0016337; F:GO:0008131; C:GO:0005783; P:GO:0022614; P:GO:0042102; C:GO:0009986; C:GO:0071065; C:GO:0005615; C:GO:0016020; C:GO:0016021; C:GO:0030175; P:GO:0055114; P:GO:0050901	P:calcium-mediated signaling using intracellular calcium source; F:cell adhesion molecule binding; C:external side of plasma membrane; P:heterophilic cell-cell adhesion via plasma membrane cell adhesion molecules; P:cell adhesion; F:integrin binding; C:Golgi apparatus; P:leukocyte cell-cell adhesion; C:podosome; C:early endosome; C:extracellular exosome; P:amine metabolic process; C:apical part o…
ENSSSCG00000000601	[NO-BLAST]	NC_010447.5_c57263395-57021819.g1	---NA---	486
	[NO-BLAST]	NC_010447.5_c57263395-57021819.g2	---NA---	255
	[BLASTED, MAPPED]	NC_010447.5_c57263395-57021819.g3	cullin-7 isoform X1	396	17	3.62013e-11	63.88	2	C:GO:0016020; C:GO:0016021	C:membrane; C:integral component of membrane
	[BLASTED]	NC_010447.5_c57263395-57021819.g4	receptor-type tyrosine- phosphatase O isoform X1	3390	20	0.0	88.0
ENSSSCG00000001408	[BLASTED, MAPPED]	NC_010449.5_23711752-23731191.g1	allograft inflammatory factor 1	483	20	4.20772e-52	85.85	32	P:GO:0016601; C:GO:0042995; C:GO:0001891; P:GO:0048661; P:GO:0006954; P:GO:0006911; P:GO:0071673; F:GO:0005509; P:GO:0071672; P:GO:0048662; C:GO:0001726; C:GO:0005829; C:GO:0032587; C:GO:0030027; P:GO:1900087; P:GO:0090026; P:GO:0030041; P:GO:0042102; C:GO:0005884; C:GO:0005886; F:GO:0051015; P:GO:2000406; C:GO:0005634; C:GO:0048471; P:GO:0097178; C:GO:0005856; F:GO:0003779; F:GO:0046872; C:GO:00…	P:Rac protein signal transduction; C:cell projection; C:phagocytic cup; P:positive regulation of smooth muscle cell proliferation; P:inflammatory response; P:phagocytosis, engulfment; P:positive regulation of smooth muscle cell chemotaxis; F:calcium ion binding; P:negative regulation of smooth muscle cell chemotaxis; P:negative regulation of smooth muscle cell proliferation; C:ruffle; C:cytosol; …
ENSSSCG00000014899	[BLASTED]	NC_010451.4_c17134446-17002699.g1	DNA damage-induced apoptosis suppressor	2991	20	0.0	82.85
	[BLASTED, MAPPED]	NC_010451.4_c17134446-17002699.g2	lysosomal Pro-X carboxypeptidase	1050	20	5.70555e-101	95.85	21	P:GO:0060055; F:GO:0004180; P:GO:0003085; F:GO:0008236; P:GO:0007597; F:GO:0004185; F:GO:0008233; P:GO:0002353; P:GO:0002155; F:GO:0008239; C:GO:0005886; P:GO:0043535; C:GO:0005764; F:GO:0005515; C:GO:0070062; C:GO:0045178; P:GO:0006508; P:GO:0042593; P:GO:0097009; P:GO:2000377; F:GO:0016787	P:angiogenesis involved in wound healing; F:carboxypeptidase activity; P:negative regulation of systemic arterial blood pressure; F:serine-type peptidase activity; P:blood coagulation, intrinsic pathway; F:serine-type carboxypeptidase activity; F:peptidase activity; P:plasma kallikrein-kinin cascade; P:regulation of thyroid hormone mediated signaling pathway; F:dipeptidyl-peptidase activity; C:pl…
ND	[BLASTED, MAPPED]	NC_010445.4_c44483400-44349377.g1	tyrosine- kinase Mer	2769	20	0.0	93.5	27	P:GO:0018108; P:GO:0060068; P:GO:0060041; P:GO:0051250; P:GO:0006468; F:GO:0000166; F:GO:0005524; F:GO:0004713; P:GO:0043491; P:GO:0034446; P:GO:0016310; P:GO:0030168; P:GO:0032940; P:GO:0007283; P:GO:0043277; F:GO:0004672; C:GO:0005615; P:GO:2000107; C:GO:0005737; P:GO:0001779; C:GO:0016020; C:GO:0016021; P:GO:0006909; F:GO:0016740; P:GO:0050766; F:GO:0016301; C:GO:0016028	P:peptidyl-tyrosine phosphorylation; P:vagina development; P:retina development in camera-type eye; P:negative regulation of lymphocyte activation; P:protein phosphorylation; F:nucleotide binding; F:ATP binding; F:protein tyrosine kinase activity; P:protein kinase B signaling; P:substrate adhesion-dependent cell spreading; P:phosphorylation; P:platelet activation; P:secretion by cell; P:spermatog…
ND	[BLASTED, MAPPED]	NC_010450.4_c71910461-71838395.g1	lysosome membrane 2 isoform X1	1425	20	0.0	83.6	10	C:GO:0070062; C:GO:0005925; C:GO:0016020; C:GO:0016021; C:GO:0043202; F:GO:0004872; P:GO:0006622; C:GO:0005765; C:GO:0005764; F:GO:0019899	C:extracellular exosome; C:focal adhesion; C:membrane; C:integral component of membrane; C:lysosomal lumen; F:receptor activity; P:protein targeting to lysosome; C:lysosomal membrane; C:lysosome; F:enzyme binding
ENSSSCG00000016957	[BLASTED, MAPPED]	NC_010458.4_c45588032-45571252.g1	CD180 antigen	1986	20	0.0	90.95	9	P:GO:0002224; C:GO:0005887; P:GO:0006954; P:GO:0071222; C:GO:0016020; C:GO:0016021; F:GO:0004872; P:GO:0031666; P:GO:0002322	P:toll-like receptor signaling pathway; C:integral component of plasma membrane; P:inflammatory response; P:cellular response to lipopolysaccharide; C:membrane; C:integral component of membrane; F:receptor activity; P:positive regulation of lipopolysaccharide-mediated signaling pathway; P:B cell proliferation involved in immune response
ENSSSCG00000004444	[BLASTED, MAPPED]	ENSSSCG00000004444	FAM26F	414	20	1.31053e-50	82.35	6	C:GO:0005887; P:GO:0034220; F:GO:0005261; C:GO:0016020; P:GO:0098655; C:GO:0016021	C:integral component of plasma membrane; P:ion transmembrane transport; F:cation channel activity; C:membrane; P:cation transmembrane transport; C:integral component of membrane
ENSSSCG00000008103	[]	ENSSSCG00000008103_g1		210
	[]	ENSSSCG00000008103_g2		765
	[]	ENSSSCG00000008103_g3		2787
	[BLASTED, MAPPED]	ENSSSCG00000008103_g4	anaphase-promoting complex subunit 1 isoform X1	1284	20	0.0	93.4	3	C:GO:0005634; P:GO:0070979; C:GO:0005680	C:nucleus; P:protein K11-linked ubiquitination; C:anaphase-promoting complex
	[BLASTED, MAPPED]	ENSSSCG00000008103_g5	zinc finger 665-like isoform X1	219	20	1.77625e-07	68.85	2	C:GO:0016020; C:GO:0016021	C:membrane; C:integral component of membrane
	[BLASTED, MAPPED]	ENSSSCG00000008103_g6	tyrosine- kinase Mer	1788	20	0.0	91.4	27	P:GO:0018108; P:GO:0060068; P:GO:0060041; P:GO:0051250; P:GO:0006468; F:GO:0000166; F:GO:0005524; F:GO:0004713; P:GO:0043491; P:GO:0034446; P:GO:0016310; P:GO:0030168; P:GO:0032940; P:GO:0007283; P:GO:0043277; F:GO:0004672; C:GO:0005615; P:GO:2000107; C:GO:0005737; P:GO:0001779; C:GO:0016020; C:GO:0016021; P:GO:0006909; F:GO:0016740; P:GO:0050766; F:GO:0016301; C:GO:0016028	P:peptidyl-tyrosine phosphorylation; P:vagina development; P:retina development in camera-type eye; P:negative regulation of lymphocyte activation; P:protein phosphorylation; F:nucleotide binding; F:ATP binding; F:protein tyrosine kinase activity; P:protein kinase B signaling; P:substrate adhesion-dependent cell spreading; P:phosphorylation; P:platelet activation; P:secretion by cell; P:spermatog…
ENSSSCG00000012066	[BLASTED, MAPPED]	ENSSSCG00000012066	ATP-sensitive inward rectifier potassium channel 15	1017	20	0.0	94.65	14	F:GO:0015467; P:GO:0071805; F:GO:0005242; F:GO:0005244; P:GO:0006810; C:GO:0005886; P:GO:0006813; C:GO:0005887; P:GO:0006811; F:GO:0005515; C:GO:0016020; C:GO:0016021; P:GO:0034765; P:GO:0010107	F:G-protein activated inward rectifier potassium channel activity; P:potassium ion transmembrane transport; F:inward rectifier potassium channel activity; F:voltage-gated ion channel activity; P:transport; C:plasma membrane; P:potassium ion transport; C:integral component of plasma membrane; P:ion transport; F:protein binding; C:membrane; C:integral component of membrane; P:regulation of ion tran…
ENSSSCG00000013146	[BLASTED, MAPPED]	ENSSSCG00000013146	FAM111A	1860	20	0.0	70.6	5	C:GO:0005634; C:GO:0005737; P:GO:0006260; P:GO:0045071; C:GO:0000785	C:nucleus; C:cytoplasm; P:DNA replication; P:negative regulation of viral genome replication; C:chromatin
ENSSSCG00000014618	[BLASTED, MAPPED]	ENSSSCG00000014618	interferon-induced very large GTPase 1-like	4824	20	0.0	89.05	1	F:GO:0005525	F:GTP binding
ENSSSCG00000016449	[BLASTED, MAPPED]	ENSSSCG00000016449	GTPase IMAP family member 2 isoform X2	651	20	1.95217e-142	88.8	4	F:GO:0005525; C:GO:0005811; C:GO:0016020; C:GO:0016021	F:GTP binding; C:lipid particle; C:membrane; C:integral component of membrane
From the 57 genes, only 49 had significant matches.
ND: ID not detected

## Sheet: Biological process categories
Category ID	Category	Number of genes
1	P:actin filament bundle assembly	1
2	P:actin filament polymerization;	1
3	P:activation of cysteine-type endopeptidase activity involved in apoptotic process;	1
4	P:adult locomotory behavior;	1
5	P:amine metabolic process;	1
6	P:angiogenesis involved in wound healing;	1
7	P:apoptotic cell clearance;	2
7	P:apoptotic cell clearance;
8	P:apoptotic process;	5
8	P:apoptotic process;
8	P:apoptotic process;
8	P:apoptotic process;
8	P:apoptotic process;
9	P:axon extension;	1
10	P:axon guidance;	1
11	P:axon target recognition;	1
12	P:axonogenesis;	1
13	P:B cell proliferation involved in immune response	1
14	P:blood circulation;	1
15	P:blood coagulation, intrinsic pathway;	1
16	P:calcium ion transport;	2
16	P:calcium ion transport;
17	P:calcium-mediated signaling using intracellular calcium source;	1
18	P:calcium-mediated signaling;	1
19	P:canonical Wnt signaling pathway;	1
20	P:cardiac muscle contraction;	1
21	P:cation transmembrane transport;	1
22	P:cell adhesion;	1
23	P:cell chemotaxis;	2
23	P:cell chemotaxis;
24	P:cell migration	2
24	P:cell migration
25	P:cell surface receptor signaling pathway;	1
26	P:cell-cell signaling;	2
26	P:cell-cell signaling;
27	P:cell-matrix adhesion;	1
28	P:cellular calcium ion homeostasis;	1
29	P:cellular response to insulin stimulus;	1
30	P:cellular response to interferon-beta;	1
31	P:cellular response to interferon-gamma;	2
31	P:cellular response to interferon-gamma;
32	P:cellular response to interleukin-1;	1
33	P:cellular response to lipopolysaccharide;	4
33	P:cellular response to lipopolysaccharide;
33	P:cellular response to lipopolysaccharide;
33	P:cellular response to lipopolysaccharide;;
34	P:cellular response to mechanical stimulus;	2
34	P:cellular response to mechanical stimulus;
35	P:cellular response to organic substance;	1
36	P:cellular response to tumor necrosis factor;	1
37	P:chemical synaptic transmission;	1
38	P:chemokine-mediated signaling pathway;	3
38	P:chemokine-mediated signaling pathway;
38	P:chemokine-mediated signaling pathway;
39	P:chemotaxis	3
39	P:chemotaxis;
39	P:chemotaxis;
40	P:cobalamin transport;	2
40	P:cobalamin transport;
41	P:cobalt ion transport;	2
41	P:cobalt ion transport;
42	P:cochlea morphogenesis;	1
43	P:collateral sprouting;	1
44	P:complement activation;	1
45	P:convergent extension involved in neural plate elongation;	1
46	P:convergent extension involved in organogenesis;	1
47	P:cytokine production involved in inflammatory response;	1
48	P:cytokine-mediated signaling pathway;	1
49	P:cytoplasmic microtubule organization;	1
50	P:cytoskeleton organization;	2
50	P:cytoskeleton organization;
51	P:defense response to bacterium	1
52	P:defense response to Gram-positive bacterium;	1
53	P:defense response to protozoan;	1
54	P:defense response to virus;	3
54	P:defense response to virus;
54	P:defense response to virus;
55	P:dendrite morphogenesis;	1
56	P:DNA replication;	1
57	P:ectopic germ cell programmed cell death;	1
58	P:endothelial cell activation;	1
59	P:energy homeostasis;	1
60	P:exocytosis;	2
60	P:exocytosis;
61	P:G-protein coupled receptor signaling pathway;	3
61	P:G-protein coupled receptor signaling pathway;
61	P:G-protein coupled receptor signaling pathway;
62	P:glucose homeostasis;	1
63	P:glutamate secretion;	1
64	P:glycosaminoglycan catabolic process;	1
65	P:glycosaminoglycan metabolic process;	1
66	P:heterophilic cell-cell adhesion via plasma membrane cell adhesion molecules;	1
67	P:hydrogen peroxide biosynthetic process	1
68	P:I-kappaB phosphorylation;	1
69	P:immune response;	5
69	P:immune response;
69	P:immune response;
69	P:immune response;
69	P:immune response;
70	P:immune system process;	1
71	P:inflammatory response;	9
71	P:inflammatory response;
71	P:inflammatory response;
71	P:inflammatory response;
71	P:inflammatory response;
71	P:inflammatory response;
71	P:inflammatory response;
71	P:inflammatory response;
71	P:inflammatory response;
72	P:innate immune response;	2
72	P:innate immune response;
73	P:interferon-gamma-mediated signaling pathway;	1
74	P:interleukin-1 beta production	1
75	P:intracellular signal transduction;	1
76	P:ion transmembrane transport;	1
77	P:ion transport;	4
77	P:ion transport;
77	P:ion transport;
77	P:ion transport;
78	P:ISG15-protein conjugation;	1
79	P:JAK-STAT cascade;	1
80	P:keratan sulfate catabolic process;	1
81	P:keratinocyte differentiation;	1
82	P:kynurenic acid biosynthetic process;	1
83	P:leukocyte cell-cell adhesion;	1
84	P:leukocyte tethering or rolling	1
85	P:lipid metabolic process;	1
86	P:long term synaptic depression;	1
87	P:lymphocyte chemotaxis;	1
88	P:macrophage activation involved in immune response;	1
89	P:MAPK cascade;	1
90	P:maternal process involved in female pregnancy;	1
91	P:membrane hyperpolarization;	1
92	P:membrane to membrane docking;	1
93	P:metabolic process;	1
94	P:metanephric mesenchymal cell differentiation;	1
95	P:metanephric mesenchymal cell proliferation involved in metanephros development;	1
96	P:mitochondrial depolarization;	1
97	P:modification-dependent protein catabolic process;	1
98	P:monocyte chemotaxis;	1
99	P:multicellular organismal response to stress;	1
100	P:MyD88-dependent toll-like receptor signaling pathway;	1
101	P:myeloid dendritic cell differentiation;	1
102	P:natural killer cell differentiation;	2
102	P:natural killer cell differentiation;
103	P:natural killer cell tolerance induction;	1
104	P:negative regulation by virus of viral protein levels in host cell;	1
105	P:negative regulation of activated T cell proliferation;	2
105	P:negative regulation of activated T cell proliferation;
106	P:negative regulation of angiogenesis;	1
107	P:negative regulation of complement activation, lectin pathway;	1
108	P:negative regulation of defense response to bacterium;	1
109	P:negative regulation of endopeptidase activity;	1
110	P:negative regulation of endothelial cell proliferation	1
111	P:negative regulation of gene expression;	1
112	P:negative regulation of I-kappaB kinase/NF-kappaB signaling;	1
113	P:negative regulation of immune response to tumor cell;	1
114	P:negative regulation of immunological synapse formation;	1
115	P:negative regulation of inflammatory response;	1
116	P:negative regulation of innate immune response;	1
117	P:negative regulation of interferon-gamma production	2
117	P:negative regulation of interferon-gamma production;
118	P:negative regulation of interleukin-10 production;	2
118	P:negative regulation of interleukin-10 production;
119	P:negative regulation of interleukin-2 production;	1
120	P:negative regulation of interleukin-6 production;	1
121	P:negative regulation of leukocyte apoptotic process;	2
121	P:negative regulation of leukocyte apoptotic process;
122	P:negative regulation of lymphocyte activation;	2
122	P:negative regulation of lymphocyte activation;
123	P:negative regulation of metanephric nephron tubule epithelial cell differentiation;	1
124	P:negative regulation of myoblast differentiation;	1
125	P:negative regulation of myoblast fusion;	1
126	P:negative regulation of natural killer cell activation;	1
127	P:negative regulation of natural killer cell mediated cytotoxicity directed against tumor cell target;	1
128	P:negative regulation of neuron apoptotic process;	1
129	P:negative regulation of protein binding;	1
130	P:negative regulation of protein complex assembly;	1
131	P:negative regulation of protein kinase activity;	1
132	P:negative regulation of protein phosphorylation;	1
133	P:negative regulation of protein ubiquitination;	1
134	P:negative regulation of smooth muscle cell chemotaxis;	1
135	P:negative regulation of smooth muscle cell proliferation;	1
136	P:negative regulation of SNARE complex assembly;	1
137	P:negative regulation of synaptic transmission, GABAergic;	1
138	P:negative regulation of systemic arterial blood pressure;	1
139	P:negative regulation of T cell apoptotic process;	1
140	P:negative regulation of T cell proliferation;	3
140	P:negative regulation of T cell proliferation;
140	P:negative regulation of T cell proliferation;
141	P:negative regulation of T-helper 1 type immune response;	1
142	P:negative regulation of tumor necrosis factor production;	1
143	P:negative regulation of tumor necrosis factor superfamily cytokine production;	1
144	P:negative regulation of type I interferon production;	1
145	P:negative regulation of viral genome replication;	2
145	P:negative regulation of viral genome replication;
146	P:neural tube development;	1
147	P:neuromuscular junction development;	1
148	P:neuromuscular synaptic transmission;	1
149	P:neurotransmitter secretion;	2
149	P:neurotransmitter secretion;
150	P:neutrophil chemotaxis;	1
151	P:oxidation-reduction process;	3
151	P:oxidation-reduction process;
151	P:oxidation-reduction process;
152	P:peptide cross-linking;	1
153	P:peptidyl-tyrosine phosphorylation;	2
153	P:peptidyl-tyrosine phosphorylation;
154	P:phagocytosis, engulfment;	1
155	P:phagocytosis;	2
155	P:phagocytosis;
156	P:phosphorylation;	2
156	P:phosphorylation;
157	P:planar cell polarity pathway involved in neural tube closure;	1
158	P:plasma kallikrein-kinin cascade;	1
159	P:platelet activation;	2
159	P:platelet activation;
160	P:platelet aggregation;	1
161	P:platelet degranulation;	1
162	P:positive regulation of apoptotic cell clearance;	1
163	P:positive regulation of apoptotic process;	1
164	P:positive regulation of ATPase activity;	1
165	P:positive regulation of calcium ion-dependent exocytosis;	1
166	P:positive regulation of cAMP metabolic process;	2
166	P:positive regulation of cAMP-mediated signaling;
167	P:positive regulation of canonical Wnt signaling pathway;	1
168	P:positive regulation of catalytic activity;	1
169	P:positive regulation of cell migration	1
170	P:positive regulation of cell proliferation;	2
170	P:positive regulation of cell proliferation;
171	P:positive regulation of chemokine production;	2
171	P:positive regulation of chemokine production;
172	P:positive regulation of chronic inflammatory response;	1
173	P:positive regulation of cytokine production;	2
173	P:positive regulation of cytokine secretion;
174	P:positive regulation of defense response to bacterium;	1
175	P:positive regulation of ERK1 and ERK2 cascade;	2
175	P:positive regulation of ERK1 and ERK2 cascade;
176	P:positive regulation of erythrocyte differentiation;	1
177	P:positive regulation of exocytosis;	1
178	P:positive regulation of extrinsic apoptotic signaling pathway;	2
178	P:positive regulation of extrinsic apoptotic signaling pathway;
179	P:positive regulation of G1/S transition of mitotic cell cycle;	1
180	P:positive regulation of GTPase activity;	1
181	P:positive regulation of I-kappaB kinase/NF-kappaB signaling;	1
182	P:positive regulation of inflammatory response;	1
183	P:positive regulation of innate immune response;	1
184	P:positive regulation of interferon-alpha biosynthetic process;	1
185	P:positive regulation of interferon-beta biosynthetic process;	1
186	P:positive regulation of interferon-gamma biosynthetic process;	1
187	P:positive regulation of interferon-gamma production;	1
188	P:positive regulation of interleukin-1 alpha secretion;	1
189	P:positive regulation of interleukin-1 beta secretion;	2
189	P:positive regulation of interleukin-1 beta secretion;
190	P:positive regulation of interleukin-1 production	1
191	P:positive regulation of interleukin-10 secretion;	1
192	P:positive regulation of interleukin-12 production;	1
193	P:positive regulation of interleukin-4 production;	1
194	P:positive regulation of interleukin-6 production	1
195	P:positive regulation of interleukin-8 biosynthetic process;	1
196	P:positive regulation of interleukin-8 production;	1
197	P:positive regulation of leukocyte chemotaxis;	1
198	P:positive regulation of lipopolysaccharide-mediated signaling pathway;	1
199	P:positive regulation of macrophage activation;	1
200	P:positive regulation of monocyte chemotaxis;	2
200	P:positive regulation of monocyte chemotaxis;
201	P:positive regulation of neuron projection development;	1
202	P:positive regulation of NF-kappaB import into nucleus;	1
203	P:positive regulation of NIK/NF-kappaB signaling;	1
204	P:positive regulation of phagocytosis;	2
204	P:positive regulation of phagocytosis;
205	P:positive regulation of plasminogen activation	1
206	P:positive regulation of proteasomal ubiquitin-dependent protein catabolic process;	1
207	P:positive regulation of protein phosphorylation;	1
208	P:positive regulation of release of sequestered calcium ion into cytosol;	1
209	P:positive regulation of smooth muscle cell chemotaxis;	1
210	P:positive regulation of smooth muscle cell proliferation;	2
210	P:positive regulation of smooth muscle cell proliferation;
211	P:positive regulation of T cell apoptotic process;	2
211	P:positive regulation of T cell apoptotic process;
212	P:positive regulation of T cell migration;	2
212	P:positive regulation of T cell migration;
213	P:positive regulation of T cell proliferation;	3
213	P:positive regulation of T cell proliferation;
213	P:positive regulation of T cell proliferation;
214	P:positive regulation of T cell tolerance induction;	1
215	P:positive regulation of transcription from RNA polymerase II promoter;	1
216	P:positive regulation of transcription, DNA-templated;	2
216	P:positive regulation of transcription, DNA-templated;
217	P:positive regulation of tumor necrosis factor secretion;	1
218	P:positive regulation of type 2 immune response;	1
219	P:positive regulation of Wnt signaling pathway;	1
220	P:potassium ion import	1
221	P:potassium ion transmembrane transport;	1
222	P:potassium ion transport;	1
223	P:prepulse inhibition;	1
224	P:programmed cell death;	1
225	P:programmed necrotic cell death;	1
226	P:protein K11-linked ubiquitination;	1
227	P:protein kinase B signaling;	2
227	P:protein kinase B signaling;
228	P:protein localization to microtubule;	1
229	P:protein localization to nucleus;	1
230	P:protein localization to plasma membrane	1
231	P:protein metabolic process;	1
232	P:protein phosphorylation;	3
232	P:protein phosphorylation;
232	P:protein phosphorylation;
233	P:protein processing;	1
234	P:protein secretion;	1
235	P:protein stabilization;	2
235	P:protein stabilization;
236	P:protein targeting to lysosome;	1
237	P:protein transport;	1
238	P:proteolysis;	8
238	P:proteolysis;
238	P:proteolysis;
238	P:proteolysis;
238	P:proteolysis;
238	P:proteolysis;
238	P:pyroptosis;	2
238	P:pyroptosis;
239	P:Rac protein signal transduction;	1
240	P:receptor clustering;	1
241	P:receptor-mediated endocytosis;	1
242	P:regulation of apoptotic process	4
242	P:regulation of apoptotic process
242	P:regulation of apoptotic process;
242	P:regulation of apoptotic process;
243	P:regulation of autophagy;	1
244	P:regulation of blood vessel endothelial cell migration;	1
245	P:regulation of cell proliferation;	1
246	P:regulation of cellular protein localization;	1
247	P:regulation of dopamine secretion;	1
248	P:regulation of endothelial tube morphogenesis;	1
249	P:regulation of inflammatory response;	1
249	P:regulation of inflammatory response;	2
250	P:regulation of interferon-gamma production;
251	P:regulation of ion transmembrane transport;	2
251	P:regulation of ion transmembrane transport;
252	P:regulation of neurotransmitter levels;	1
253	P:regulation of neurotransmitter secretion;	1
254	P:regulation of protein phosphorylation;	2
254	P:regulation of protein phosphorylation;
255	P:regulation of reactive oxygen species metabolic process	1
256	P:regulation of SNARE complex assembly;	1
257	P:regulation of synaptic vesicle fusion to presynaptic membrane;	1
258	P:regulation of synaptic vesicle priming;	1
259	P:regulation of T cell chemotaxis;	1
260	P:regulation of the force of heart contraction;	1
261	P:regulation of thyroid hormone mediated signaling pathway;	1
262	P:regulation of tolerance induction dependent upon immune response;	1
263	P:regulation of transcription from RNA polymerase II promoter	2
263	P:regulation of transcription from RNA polymerase II promoter;
264	P:regulation of transcription, DNA-templated;	2
264	P:regulation of transcription, DNA-templated;
265	P:regulation of tyrosine phosphorylation of Stat3 protein;	1
266	P:release of sequestered calcium ion into cytosol by sarcoplasmic reticulum;	1
267	P:renal tubule development;	1
268	P:respiratory burst;	1
269	P:response to ATP;	1
270	P:response to bacterium;	1
271	P:response to cAMP;	1
272	P:response to cholesterol;	1
273	P:response to cytokine;	2
274	P:response to cytokine;
274	P:response to hypoxia;	1
275	P:response to interferon-beta;	1
276	P:response to lipopolysaccharide	3
276	P:response to lipopolysaccharide;
276	P:response to lipopolysaccharide;
277	P:response to nutrient;	1
278	P:response to peptide hormone;	1
279	P:response to type I interferon;	1
280	P:retina development in camera-type eye;	2
280	P:retina development in camera-type eye;
281	P:RNA-dependent DNA biosynthetic process	1
282	P:ruffle assembly;	1
283	P:secretion by cell;	2
283	P:secretion by cell;
284	P:signal transduction;	4
284	P:signal transduction;
284	P:signal transduction;
284	P:signal transduction;
285	P:signaling;	1
286	P:single organismal cell-cell adhesion;	1
287	P:skeletal muscle acetylcholine-gated channel clustering;	1
288	P:social behavior;	1
289	P:spermatogenesis;	2
289	P:spermatogenesis;
290	P:substrate adhesion-dependent cell spreading;	2
290	P:substrate adhesion-dependent cell spreading;
291	P:superoxide anion generation;	1
292	P:superoxide metabolic process;	1
293	P:swimming behavior;	1
294	P:synapse organization;	2
294	P:synapse organization;
295	P:synaptic vesicle fusion to presynaptic active zone membrane;	1
296	P:synaptic vesicle maturation;	1
297	P:T cell chemotaxis;	1
298	P:T cell costimulation;	1
299	P:toll-like receptor 3 signaling pathway;	1
300	P:toll-like receptor 7 signaling pathway;	2
300	P:toll-like receptor 7 signaling pathway;
301	P:toll-like receptor 9 signaling pathway;	1
302	P:toll-like receptor signaling pathway;	1
303	P:toxin transport;	2
303	P:toxin transport;
304	P:transcription from RNA polymerase II promoter;	1
305	P:transcription, DNA-templated;	1
306	P:transport	3
306	P:transport
306	P:transport;
307	P:tryptophan catabolic process to kynurenine;	1
308	P:tumor necrosis factor-mediated signaling pathway;	1
309	P:type I interferon signaling pathway;	1
310	P:vagina development;	2
310	P:vagina development;
311	P:vesicle docking involved in exocytosis;	1
312	P:vesicle-mediated transport;	1
313	P:Wnt signaling pathway, planar cell polarity pathway;	1
314	P:Wnt signaling pathway;	1
	Yellow: largest categories
